# Supplementary material for: 6-(4-Bromo­phen­yl)-2-eth­oxy-4-(4-ethoxy­phen­yl)nicotinonitrile
Source: Acta Crystallogr Sect E Struct Rep Online. 2009 Dec 9;66(Pt 1):o79–80. doi: 10.1107/S1600536809051861 (PMC2980143; doi:10.1107/S1600536809051861)
Supplement: Supplementary file 2 [file e-66-00o79-Isup2.hkl]

# 
# h,k,l, Fc-squared, Fo-squared, sigma(Fo-squared) and status flag 
# 
data_I
_shelx_title ' tcm4ba_0m in P2(1)2(1)2(1)  (100K)' 
_shelx_refln_list_code          4 
_shelx_F_calc_maximum      224.24 
_exptl_crystal_F_000       864.00 
_reflns_d_resolution_high  0.7108 
 
loop_ 
 _symmetry_equiv_pos_as_xyz 
 'x, y, z' 
 '-x+1/2, -y, z+1/2' 
 '-x, y+1/2, -z+1/2' 
 'x+1/2, -y+1/2, -z' 
 
_cell_length_a     4.3414 
_cell_length_b    14.7392 
_cell_length_c    29.4409 
_cell_angle_alpha  90.000 
_cell_angle_beta   90.000 
_cell_angle_gamma  90.000 
 
_shelx_F_squared_multiplier     1.000 
 
loop_ 
 _refln_index_h 
 _refln_index_k 
 _refln_index_l 
 _refln_F_squared_calc 
 _refln_F_squared_meas 
 _refln_F_squared_sigma 
 _refln_observed_status 
   2   0   0     3230.80     3131.72    191.39 o 
   4   0   0      300.46      248.79     51.58 o 
   1   1   0     1739.36     1645.15     60.39 o 
   2   1   0     7519.50     7206.44    294.72 o 
   3   1   0        9.97       -6.66     10.94 o 
   4   1   0     3617.23     3588.61    124.66 o 
   5   1   0        1.70      -20.44     35.18 o 
   6   1   0        3.65       -3.93     93.14 o 
   0   2   0      129.85      110.66     15.50 o 
   1   2   0     1625.52     1605.60     48.20 o 
   2   2   0     6833.19     6471.24    187.31 o 
   3   2   0      309.40      349.66     29.52 o 
   4   2   0      293.32      266.04     32.05 o 
   5   2   0      180.65      265.97     45.02 o 
   6   2   0      438.74      645.31    129.11 o 
   1   3   0     1314.38     1254.62     38.76 o 
   2   3   0     2772.85     2493.84     72.52 o 
   3   3   0     1361.89     1354.46     57.09 o 
   4   3   0     1048.25     1037.58     51.53 o 
   5   3   0      231.42      229.75     52.75 o 
   6   3   0       58.95       80.09    102.34 o 
   0   4   0    38750.52    19004.36   1044.03 o 
   1   4   0     6753.26     6653.17    168.38 o 
   2   4   0     4002.13     3876.85     94.58 o 
   3   4   0        0.06       10.11     20.33 o 
   4   4   0      216.09      233.46     31.57 o 
   5   4   0      654.77      731.94     71.73 o 
   1   5   0     2807.14     2884.01     77.82 o 
   2   5   0     2386.59     2102.40     64.37 o 
   3   5   0     3310.82     3133.46     91.70 o 
   4   5   0      379.16      467.31     53.65 o 
   5   5   0      134.91      167.78     55.47 o 
   0   6   0     1077.04      705.83     58.31 o 
   1   6   0     4256.56     4105.48     96.88 o 
   2   6   0      428.16      443.41     26.82 o 
   3   6   0      488.87      545.07     38.31 o 
   4   6   0        5.37        0.26     39.29 o 
   5   6   0      491.49      449.33     85.30 o 
   1   7   0      210.01      193.73     16.28 o 
   2   7   0      113.77      101.17     19.91 o 
   3   7   0     4158.54     4090.38    116.45 o 
   4   7   0      867.90      827.84     70.07 o 
   5   7   0      136.05       45.12     69.95 o 
   0   8   0     2116.13     2198.98    229.74 o 
   1   8   0     6830.40     7191.55    181.09 o 
   2   8   0      155.84      142.37     26.02 o 
   3   8   0        5.56       72.06     37.02 o 
   4   8   0       67.18       94.34     61.46 o 
   5   8   0      623.89      775.60    136.44 o 
   1   9   0     2219.00     2322.26     68.48 o 
   2   9   0      246.82      282.63     48.08 o 
   3   9   0      822.13      841.48     63.65 o 
   4   9   0      187.44      224.54     46.26 o 
   5   9   0      133.49       78.40     79.40 o 
   0  10   0       71.66       46.69     21.13 o 
   1  10   0     2049.53     2092.49     64.68 o 
   2  10   0      150.41      197.58     43.37 o 
   3  10   0       58.09       81.79     43.17 o 
   4  10   0       68.21       68.29     47.86 o 
   5  10   0      518.40      473.77     96.14 o 
   1  11   0       82.18       61.04     22.61 o 
   2  11   0       31.88      -21.87     33.46 o 
   3  11   0     1119.94     1210.78     80.91 o 
   4  11   0      116.18       91.16     52.37 o 
   5  11   0      281.06      200.37    114.78 o 
   0  12   0     2355.69     2289.54    116.94 o 
   1  12   0     1308.25     1404.59     53.20 o 
   2  12   0       16.15       14.26     40.43 o 
   3  12   0       14.57       53.19     59.33 o 
   4  12   0      153.86      274.31     60.54 o 
   1  13   0       19.85       14.79     21.67 o 
   2  13   0     1808.87     1715.85     89.61 o 
   3  13   0        9.90      -45.71     57.61 o 
   4  13   0      732.86      827.85     95.92 o 
   0  14   0     1377.70     1335.18    111.60 o 
   1  14   0        3.24       -8.89     25.87 o 
   2  14   0      975.19      956.06     82.97 o 
   3  14   0      236.73      340.84     79.52 o 
   4  14   0      764.81      814.39    189.90 o 
   1  15   0        0.76       -1.91     44.64 o 
   2  15   0       40.37       29.54     45.34 o 
   3  15   0      187.29       80.79     81.38 o 
   4  15   0      354.91      374.65     87.87 o 
   0  16   0     2039.97     1683.21    353.89 o 
   1  16   0      266.51      228.59     51.16 o 
   2  16   0      202.25      184.15     58.38 o 
   3  16   0       25.72       37.62     74.17 o 
   1  17   0      228.75      206.29     36.97 o 
   2  17   0     1093.29     1097.10    111.81 o 
   3  17   0      441.16      513.28     98.33 o 
   0  18   0     2615.60     2555.06    125.56 o 
   1  18   0      819.40      891.08     69.04 o 
   2  18   0       93.88      130.37     57.73 o 
   3  18   0        0.08      -41.58     78.31 o 
   1  19   0        4.29       38.36     43.22 o 
   2  19   0       45.64       65.97     57.06 o 
   0  20   0      337.13      325.36     54.14 o 
   1  20   0       87.24       41.11     43.15 o 
   1   0   1     1331.54     1260.70     62.59 o 
   2   0   1     5374.13     4894.77    166.49 o 
   3   0   1      258.76      244.65     35.31 o 
   4   0   1     2541.64     2544.77     77.88 o 
   5   0   1       45.25       27.52     26.55 o 
   6   0   1        5.68      -65.22     88.18 o 
  -6   1   1      301.63      297.93    114.30 o 
  -5   1   1       27.82       28.31     32.76 o 
  -4   1   1      534.29      551.88     45.82 o 
  -3   1   1     1439.53     1374.96     66.39 o 
  -2   1   1      210.59      212.60     22.33 o 
  -1   1   1     2786.72     2747.90     91.94 o 
   0   1   1     7318.00     7403.83    407.92 o 
   1   1   1     2679.31     2580.65    111.06 o 
   2   1   1      112.03       77.35     16.38 o 
   3   1   1     1527.05     1475.75     52.75 o 
   4   1   1      515.68      594.44     38.88 o 
   5   1   1       44.18       42.97     24.33 o 
  -6   2   1      183.16      141.69    106.43 o 
  -5   2   1      513.82      509.31     53.02 o 
  -4   2   1      717.53      796.50     45.37 o 
  -3   2   1     1943.26     1961.76     69.89 o 
  -2   2   1     3727.80     3373.40    107.95 o 
  -1   2   1     8581.96     8112.03    200.49 o 
   0   2   1     1624.30     1758.38     69.31 o 
   1   2   1     7691.58     7228.72    188.96 o 
   2   2   1     4050.84     3711.76    108.64 o 
   3   2   1     1786.92     1683.17     67.08 o 
   4   2   1      770.49      871.20     46.33 o 
   5   2   1      581.43      632.04     54.86 o 
   6   2   1      185.04      180.04    101.16 o 
  -6   3   1      359.60      296.94     79.27 o 
  -5   3   1      203.64      225.21     45.07 o 
  -4   3   1      227.22      228.97     33.55 o 
  -3   3   1      146.82      105.50     22.81 o 
  -2   3   1      610.60      604.96     27.97 o 
  -1   3   1     5830.21     5627.66    148.37 o 
   0   3   1      147.49      183.77     13.85 o 
   1   3   1     6450.09     6193.30    150.07 o 
   2   3   1      801.46      744.62     47.54 o 
   3   3   1      166.67      123.42     23.86 o 
   4   3   1      198.64      213.70     30.60 o 
   5   3   1      138.43      147.09     51.17 o 
   6   3   1      490.91      539.03     95.44 o 
  -5   4   1      397.42      427.44     61.90 o 
  -4   4   1      832.58      912.91     66.64 o 
  -3   4   1     2066.22     1917.80     72.40 o 
  -2   4   1     2246.29     2133.39     54.94 o 
  -1   4   1     2796.08     2805.88     81.19 o 
   0   4   1     1072.10     1217.65     45.94 o 
   1   4   1     3384.61     3338.16     92.11 o 
   2   4   1     2028.11     1852.20     52.75 o 
   3   4   1     2030.27     1903.53     72.37 o 
   4   4   1      819.97      910.85     55.10 o 
   5   4   1      427.05      517.48     64.87 o 
  -5   5   1      781.61      907.92     78.01 o 
  -4   5   1       78.30       54.21     40.21 o 
  -3   5   1     1019.88     1000.82     42.40 o 
  -2   5   1      723.65      684.15     27.87 o 
  -1   5   1     5711.26     5667.10    128.82 o 
   0   5   1       94.24       81.46     21.73 o 
   1   5   1     5558.79     5428.48    126.42 o 
   2   5   1      623.74      640.29     27.47 o 
   3   5   1      952.00     1008.38     42.65 o 
   4   5   1       47.00       80.61     40.23 o 
   5   5   1      737.03      838.01     77.34 o 
  -5   6   1      142.14       94.47     55.66 o 
  -4   6   1       25.85      -65.95     38.05 o 
  -3   6   1     4759.19     4498.37    124.88 o 
  -2   6   1      318.19      289.05     22.74 o 
  -1   6   1     4014.75     4219.79     98.02 o 
   0   6   1     2623.41     2734.54     92.83 o 
   1   6   1     3933.59     4090.33     97.82 o 
   2   6   1      320.73      325.30     26.33 o 
   3   6   1     4551.50     4423.44    124.69 o 
   4   6   1       63.42      105.76     43.77 o 
   5   6   1      185.75      245.42     78.50 o 
  -5   7   1      397.87      568.07     90.39 o 
  -4   7   1       20.13       -9.07     46.74 o 
  -3   7   1      212.94      229.77     31.75 o 
  -2   7   1      257.36      232.54     19.30 o 
  -1   7   1     6321.65     6524.67    158.06 o 
   0   7   1        1.62       -0.60     13.56 o 
   1   7   1     7205.22     7371.27    173.14 o 
   2   7   1      305.39      295.23     23.43 o 
   3   7   1      200.11      215.23     27.37 o 
   4   7   1       13.22       27.95     56.64 o 
   5   7   1      358.85      391.15     83.77 o 
  -5   8   1      384.16      410.21     94.43 o 
  -4   8   1      291.02      308.35     55.01 o 
  -3   8   1     3374.90     3315.80    120.05 o 
  -2   8   1      973.04      958.88     40.22 o 
  -1   8   1     2805.04     2830.00     80.61 o 
   0   8   1      234.09      214.97     19.88 o 
   1   8   1     3003.33     3012.02     81.09 o 
   2   8   1      947.30      969.49     40.95 o 
   3   8   1     4059.31     3840.05    141.03 o 
   4   8   1      303.64      437.25     74.34 o 
   5   8   1      392.92      351.02     85.45 o 
  -5   9   1      284.73      252.65     88.55 o 
  -4   9   1        1.33      -41.42     39.57 o 
  -3   9   1      340.79      407.24     65.37 o 
  -2   9   1     1373.30     1368.32     51.90 o 
  -1   9   1     2626.86     2629.62     72.87 o 
   0   9   1     1702.16     1795.71     57.26 o 
   1   9   1     2260.10     2352.38     71.46 o 
   2   9   1     1455.52     1427.57     63.39 o 
   3   9   1      374.01      373.91     49.40 o 
   4   9   1        9.91       61.48     42.16 o 
   5   9   1      269.22      298.61     87.48 o 
  -5  10   1      257.74      164.09     88.91 o 
  -4  10   1      410.54      378.45     96.46 o 
  -3  10   1     1645.96     1603.65     88.28 o 
  -2  10   1     3914.46     3864.79    121.38 o 
  -1  10   1      906.53      967.99     40.38 o 
   0  10   1     1116.74     1230.10     46.83 o 
   1  10   1      643.93      706.87     35.30 o 
   2  10   1     3487.80     3469.03    116.75 o 
   3  10   1     1621.61     1557.24     87.61 o 
   4  10   1      295.21      369.09     56.37 o 
   5  10   1      325.71      294.18    130.69 o 
  -5  11   1      215.86      310.26     91.46 o 
  -4  11   1      241.80      255.82     56.44 o 
  -3  11   1      142.64      174.18     48.79 o 
  -2  11   1     1560.10     1515.70     93.04 o 
  -1  11   1     2290.48     2253.83     71.88 o 
   0  11   1     1725.04     1815.90     61.48 o 
   1  11   1     2453.38     2491.22     73.24 o 
   2  11   1     1258.89     1309.25     76.09 o 
   3  11   1       95.56      127.86     48.01 o 
   4  11   1      247.71      270.04     57.27 o 
   5  11   1      191.55      261.23     94.99 o 
  -4  12   1      498.03      545.07     69.85 o 
  -3  12   1     1386.57     1531.27    156.13 o 
  -2  12   1     1847.57     1796.23    101.63 o 
  -1  12   1      989.39      997.67     43.02 o 
   0  12   1      296.64      326.81     46.54 o 
   1  12   1      794.64      835.24     51.58 o 
   2  12   1     2093.56     2132.35     97.11 o 
   3  12   1     1230.76     1135.61    106.11 o 
   4  12   1      543.81      680.41     85.15 o 
  -4  13   1      205.35      199.97     72.79 o 
  -3  13   1       69.46       24.24     60.10 o 
  -2  13   1      582.47      504.10     65.50 o 
  -1  13   1      622.98      646.33     37.58 o 
   0  13   1     3701.30     3772.75    109.03 o 
   1  13   1      633.53      717.61     37.69 o 
   2  13   1      622.39      606.03     57.73 o 
   3  13   1      128.06       40.97     63.18 o 
   4  13   1      290.81      174.24     89.98 o 
  -4  14   1      704.38      747.10     97.32 o 
  -3  14   1       90.32      166.46    154.17 o 
  -2  14   1      790.64      854.17     68.28 o 
  -1  14   1      187.95      165.72     30.74 o 
   0  14   1        0.35       46.86     24.69 o 
   1  14   1      178.85      168.00     27.16 o 
   2  14   1      747.69      790.67     70.70 o 
   3  14   1      113.23      226.09     74.66 o 
   4  14   1      625.15      773.86    142.93 o 
  -4  15   1       91.06      121.73     78.39 o 
  -3  15   1      118.95       50.75     70.18 o 
  -2  15   1      516.15      614.41     64.35 o 
  -1  15   1      282.35      262.94     35.71 o 
   0  15   1     1289.06     1265.24     81.05 o 
   1  15   1      282.87      296.49     36.11 o 
   2  15   1      410.20      492.18     60.23 o 
   3  15   1      129.08       43.50     70.12 o 
   4  15   1      128.86      156.98     79.45 o 
  -3  16   1       59.16       66.88     74.04 o 
  -2  16   1     1021.45     1088.94    111.56 o 
  -1  16   1       56.40       22.46     30.59 o 
   0  16   1        0.63       -8.62     22.16 o 
   1  16   1       68.91       59.26     30.93 o 
   2  16   1      998.14     1068.55     80.07 o 
   3  16   1       42.37       69.56    112.21 o 
  -3  17   1       49.52       61.11     81.55 o 
  -2  17   1      129.75      153.12     89.29 o 
  -1  17   1      143.57       81.93     52.23 o 
   0  17   1     1445.48     1443.49     71.35 o 
   1  17   1      132.40      112.24     34.62 o 
   2  17   1      207.45      239.98     68.26 o 
   3  17   1       76.11      151.19     84.15 o 
  -3  18   1      160.29      425.63     96.03 o 
  -2  18   1      751.32      909.98    147.80 o 
  -1  18   1      133.63      100.79     36.93 o 
   0  18   1        8.09       32.63     27.56 o 
   1  18   1      154.58      189.40     60.34 o 
   2  18   1      736.17      776.90    136.05 o 
   3  18   1      167.21      219.29     89.93 o 
  -2  19   1      161.83      130.90     76.42 o 
  -1  19   1      199.54      205.52     43.23 o 
   0  19   1      155.28      138.66     31.78 o 
   1  19   1      195.69      151.16     46.40 o 
   2  19   1      121.65      124.12     69.12 o 
  -1  20   1       52.07       54.67     43.24 o 
   0  20   1        8.35       -6.99     34.25 o 
   1  20   1       53.57       27.75     43.34 o 
   1   0   2     1511.64     1403.20     64.90 o 
   2   0   2     1483.86     1455.49     82.24 o 
   3   0   2      369.82      381.30     35.41 o 
   4   0   2      621.01      655.95     47.42 o 
   5   0   2       49.12       31.10     24.41 o 
   6   0   2      524.81      425.63    117.78 o 
  -6   1   2       24.29      -11.66     96.89 o 
  -5   1   2      236.99      241.70     51.49 o 
  -4   1   2     1036.34     1053.87     48.10 o 
  -3   1   2      728.52      736.20     46.68 o 
  -2   1   2     2279.11     2056.83     76.23 o 
  -1   1   2     2817.37     2788.08    115.19 o 
   0   1   2     1533.12     1580.67     64.33 o 
   1   1   2     3896.23     3819.22    154.97 o 
   2   1   2     2128.37     1885.71     64.63 o 
   3   1   2      818.05      786.99     37.88 o 
   4   1   2     1340.72     1320.28     55.69 o 
   5   1   2      246.68      295.30     38.70 o 
  -6   2   2      275.19      374.95    114.43 o 
  -5   2   2      119.84      118.61     40.55 o 
  -4   2   2      740.80      794.23     45.69 o 
  -3   2   2     1853.33     1840.32     69.21 o 
  -2   2   2      575.37      526.60     33.91 o 
  -1   2   2    11789.21    11529.46    274.25 o 
   0   2   2     7977.44     8399.74    238.07 o 
   1   2   2    10686.52    10293.85    345.44 o 
   2   2   2      678.69      642.06     37.55 o 
   3   2   2     1951.97     1858.77     70.96 o 
   4   2   2      878.57      911.50     55.08 o 
   5   2   2      129.93       78.71     47.38 o 
  -6   3   2       93.67      167.31    161.89 o 
  -5   3   2       65.80       54.55     48.56 o 
  -4   3   2      890.65      900.56     53.59 o 
  -3   3   2      914.54      905.83     46.04 o 
  -2   3   2     7085.37     6848.78    173.15 o 
  -1   3   2      659.48      653.56     26.33 o 
   0   3   2    13952.37    15370.23    410.58 o 
   1   3   2      917.99      862.75     31.63 o 
   2   3   2     7065.73     6656.87    172.78 o 
   3   3   2      908.11      892.60     50.03 o 
   4   3   2      869.89      972.70     49.63 o 
   5   3   2       37.34       16.01     44.12 o 
   6   3   2      113.57      171.06     79.67 o 
  -5   4   2      477.63      504.84     63.81 o 
  -4   4   2      549.32      653.45     58.16 o 
  -3   4   2      788.48      847.69     50.48 o 
  -2   4   2     3631.40     3503.00     85.14 o 
  -1   4   2     1266.64     1241.85     44.23 o 
   0   4   2     7676.94     8177.41    221.75 o 
   1   4   2     1011.91      923.44     39.88 o 
   2   4   2     3563.52     3358.31     84.58 o 
   3   4   2      646.59      733.65     43.13 o 
   4   4   2      518.28      544.89     54.71 o 
   5   4   2      481.11      478.75     62.84 o 
  -5   5   2       99.32      103.62     52.49 o 
  -4   5   2      239.29      228.32     46.77 o 
  -3   5   2     1149.81     1082.70     44.56 o 
  -2   5   2     1124.03     1047.67     34.29 o 
  -1   5   2     1538.34     1565.09     43.23 o 
   0   5   2     3904.16     3963.01    112.00 o 
   1   5   2     1606.05     1562.44     41.72 o 
   2   5   2      924.87      836.93     32.62 o 
   3   5   2     1234.70     1149.42     45.79 o 
   4   5   2      265.46      325.89     74.40 o 
   5   5   2       68.70       49.93     85.79 o 
  -5   6   2      416.73      432.60     65.42 o 
  -4   6   2      394.87      397.22     55.15 o 
  -3   6   2       42.75       45.44     25.93 o 
  -2   6   2     1654.07     1548.14     51.83 o 
  -1   6   2     5977.32     6119.56    135.44 o 
   0   6   2        5.77       15.17     12.68 o 
   1   6   2     6480.30     6732.54    158.72 o 
   2   6   2     1545.94     1517.43     58.27 o 
   3   6   2       16.31       26.02     22.71 o 
   4   6   2      380.47      499.33     71.95 o 
   5   6   2      511.18      508.73     89.41 o 
  -5   7   2       44.74       36.29     55.18 o 
  -4   7   2        3.65      -15.48     40.92 o 
  -3   7   2     2297.88     2287.17     73.38 o 
  -2   7   2      765.57      817.21     32.15 o 
  -1   7   2     2345.89     2459.28     65.37 o 
   0   7   2      408.39      364.48     19.58 o 
   1   7   2     2699.05     2757.84     72.24 o 
   2   7   2      742.99      759.69     34.61 o 
   3   7   2     2139.50     2146.49     70.52 o 
   4   7   2       11.48       11.25     59.26 o 
   5   7   2       30.24      -39.42     68.63 o 
  -5   8   2      343.02      426.24     89.40 o 
  -4   8   2      647.63      630.16     66.13 o 
  -3   8   2     1117.38     1196.81     61.82 o 
  -2   8   2     2022.00     2031.19     59.50 o 
  -1   8   2     2503.90     2450.94     70.77 o 
   0   8   2        0.73      -25.31     12.66 o 
   1   8   2     2603.19     2520.41     70.44 o 
   2   8   2     2088.19     2055.84     65.17 o 
   3   8   2     1121.08     1287.71    148.20 o 
   4   8   2      642.99      676.91    137.29 o 
   5   8   2      352.75      384.30    175.41 o 
  -5   9   2      277.88      258.97     87.96 o 
  -4   9   2      435.64      522.21     55.56 o 
  -3   9   2      644.93      669.79     67.24 o 
  -2   9   2      927.42      921.03     49.64 o 
  -1   9   2      952.21      975.63     34.35 o 
   0   9   2     1319.62     1286.74     42.16 o 
   1   9   2     1078.52     1167.17     40.92 o 
   2   9   2      958.84      934.25     47.16 o 
   3   9   2      807.57      923.34     63.94 o 
   4   9   2      493.95      524.97     71.19 o 
   5   9   2      236.76      270.03     86.33 o 
  -5  10   2      263.77      350.70     95.02 o 
  -4  10   2     1375.73     1404.65     84.94 o 
  -3  10   2      224.29      292.22     48.03 o 
  -2  10   2     1138.43     1135.89     57.57 o 
  -1  10   2     2729.00     2829.85     69.87 o 
   0  10   2     1456.68     1505.21     48.36 o 
   1  10   2     2326.56     2300.57     73.66 o 
   2  10   2     1085.57     1068.19     52.84 o 
   3  10   2      173.88      218.39     50.23 o 
   4  10   2     1307.32     1291.29    106.70 o 
   5  10   2      237.39      222.44     88.74 o 
  -5  11   2      125.98      286.09     90.81 o 
  -4  11   2      189.80      195.52     58.21 o 
  -3  11   2      918.08      932.01     72.51 o 
  -2  11   2     1511.27     1443.84     80.85 o 
  -1  11   2     1329.64     1266.27     42.81 o 
   0  11   2     1085.31     1112.42     42.34 o 
   1  11   2     1343.80     1354.71     49.33 o 
   2  11   2     1726.13     1769.01     69.93 o 
   3  11   2      988.71      933.45     91.61 o 
   4  11   2      158.11      194.56     55.55 o 
   5  11   2       72.85      192.33     88.54 o 
  -4  12   2      266.38      381.59     64.18 o 
  -3  12   2      224.82      269.90     56.48 o 
  -2  12   2     1283.92     1314.48     75.90 o 
  -1  12   2     2291.75     2340.24     64.80 o 
   0  12   2     1349.91     1353.98     48.80 o 
   1  12   2     2179.50     2202.27     71.84 o 
   2  12   2     1107.27     1157.07     73.15 o 
   3  12   2      266.85      434.94    147.99 o 
   4  12   2      251.70      276.80     73.21 o 
  -4  13   2      649.31      749.84     87.97 o 
  -3  13   2      185.43      218.27     69.89 o 
  -2  13   2      644.14      562.81     57.73 o 
  -1  13   2     1750.68     1777.55     72.05 o 
   0  13   2      205.08      215.60     27.48 o 
   1  13   2     1858.26     1931.33     64.97 o 
   2  13   2      584.83      527.96     56.15 o 
   3  13   2      129.98      119.92     68.25 o 
   4  13   2      731.26      893.39     97.86 o 
  -4  14   2       39.39       72.88     70.85 o 
  -3  14   2     1082.82     1108.07    137.52 o 
  -2  14   2      624.06      696.30     64.89 o 
  -1  14   2       87.93       39.68     27.39 o 
   0  14   2     2298.38     2253.47     81.30 o 
   1  14   2      126.61      111.67     27.39 o 
   2  14   2      846.88      955.56     73.74 o 
   3  14   2     1178.33     1225.75    114.52 o 
   4  14   2       50.74      169.39     78.07 o 
  -4  15   2      208.43      198.88     80.44 o 
  -3  15   2       25.62       80.26     71.55 o 
  -2  15   2     1432.44     1413.94     89.73 o 
  -1  15   2      615.78      628.01     45.25 o 
   0  15   2       83.30      129.78     30.46 o 
   1  15   2      572.03      609.93     44.39 o 
   2  15   2     1373.40     1368.11    116.07 o 
   3  15   2       29.29      -34.72     69.55 o 
   4  15   2      105.24      128.99     79.26 o 
  -3  16   2      207.47      291.36     84.99 o 
  -2  16   2      634.13      644.44    108.65 o 
  -1  16   2      230.37      190.68     36.16 o 
   0  16   2      707.45      718.86     43.99 o 
   1  16   2      275.05      293.97     37.95 o 
   2  16   2      637.81      705.34    190.28 o 
   3  16   2      196.54      178.14    105.29 o 
  -3  17   2       35.07       77.43     78.42 o 
  -2  17   2      394.39      405.96     64.36 o 
  -1  17   2      177.12      149.20     47.83 o 
   0  17   2        1.71       -4.70     26.93 o 
   1  17   2      185.85      208.97     37.33 o 
   2  17   2      424.26      494.62    109.84 o 
   3  17   2       41.90      118.18     81.54 o 
  -3  18   2      508.94      431.63    139.12 o 
  -2  18   2      162.10      133.61     58.59 o 
  -1  18   2      116.73       86.26     37.20 o 
   0  18   2      286.53      262.33     39.85 o 
   1  18   2      146.57      175.07     40.21 o 
   2  18   2      140.95      174.42     58.65 o 
   3  18   2      516.70      629.83    220.71 o 
  -2  19   2      288.04      283.74     66.88 o 
  -1  19   2      244.84      244.32     44.67 o 
   0  19   2       78.77       54.20     30.00 o 
   1  19   2      318.02      297.23     50.86 o 
   2  19   2      260.76      320.56     66.49 o 
  -1  20   2      422.20      287.60     51.89 o 
   0  20   2       37.39       60.55     56.53 o 
   1  20   2      442.88      440.90     55.55 o 
   1   0   3     3266.25     2999.51     76.98 o 
   2   0   3     2065.60     1964.94     75.75 o 
   3   0   3       15.22       -1.79     18.97 o 
   4   0   3     1727.78     1812.86     77.38 o 
   5   0   3      185.06      211.88     69.29 o 
   6   0   3       21.97       31.55     97.71 o 
  -6   1   3      222.82      285.40    108.60 o 
  -5   1   3      391.21      435.73     44.70 o 
  -4   1   3      425.79      450.07     32.84 o 
  -3   1   3     3024.00     2854.94    108.15 o 
  -2   1   3     2270.42     2263.26     84.89 o 
  -1   1   3      309.15      335.67     24.66 o 
   0   1   3    14534.26    15326.07    507.65 o 
   1   1   3      342.36      350.99     15.70 o 
   2   1   3     2327.42     2232.44     71.81 o 
   3   1   3     2777.52     2685.66     91.28 o 
   4   1   3      450.32      472.68     36.61 o 
   5   1   3      363.67      433.81     47.61 o 
   6   1   3      205.42      331.21    111.87 o 
  -6   2   3       33.23       85.60     67.71 o 
  -5   2   3      568.27      670.96     58.47 o 
  -4   2   3      607.55      782.93     45.17 o 
  -3   2   3      179.82      213.27     26.31 o 
  -2   2   3     2973.23     2909.63    106.77 o 
  -1   2   3    49636.91    48518.84   1468.43 o 
   0   2   3    11386.65    11707.43    350.95 o 
   1   2   3    50285.61    47376.20   1456.39 o 
   2   2   3     2986.09     2934.45     79.04 o 
   3   2   3      101.92      105.17     20.43 o 
   4   2   3      535.72      589.98     40.73 o 
   5   2   3      550.90      671.80     65.35 o 
   6   2   3       15.47       33.95    117.93 o 
  -6   3   3       79.11       65.67     70.18 o 
  -5   3   3      317.46      361.70     71.26 o 
  -4   3   3      633.92      668.79     82.68 o 
  -3   3   3     2291.44     2259.15     81.14 o 
  -2   3   3     2762.33     2701.94     69.73 o 
  -1   3   3     4018.62     3872.35    106.79 o 
   0   3   3     6007.89     6265.68    155.50 o 
   1   3   3     4157.82     3905.92    130.93 o 
   2   3   3     3018.65     2935.69     88.79 o 
   3   3   3     2483.11     2300.03     82.67 o 
   4   3   3      566.32      622.37     44.65 o 
   5   3   3      378.25      392.47    111.65 o 
   6   3   3      114.67      181.04    126.10 o 
  -5   4   3      367.43      382.41     61.49 o 
  -4   4   3     1217.11     1203.56     75.47 o 
  -3   4   3     1045.31     1048.26     47.83 o 
  -2   4   3     2154.86     2104.24     57.90 o 
  -1   4   3     3720.11     3646.92     92.64 o 
   0   4   3     4754.96     5089.30    201.72 o 
   1   4   3     3438.22     3207.02    119.97 o 
   2   4   3     1636.94     1500.02     50.36 o 
   3   4   3      898.57      909.13     42.72 o 
   4   4   3     1179.49     1179.66     62.77 o 
   5   4   3      283.22      268.69     71.14 o 
  -5   5   3      245.26      192.02     55.20 o 
  -4   5   3      915.82      892.22     68.66 o 
  -3   5   3      998.97      955.73     41.21 o 
  -2   5   3     1110.48     1012.67     37.05 o 
  -1   5   3     1897.54     1856.83     50.91 o 
   0   5   3     7185.56     7915.83    226.87 o 
   1   5   3     2192.68     2048.85     60.08 o 
   2   5   3      884.06      810.58     35.89 o 
   3   5   3     1034.45      986.05     43.12 o 
   4   5   3      888.02      984.78     65.68 o 
   5   5   3      180.36      196.67     69.04 o 
  -5   6   3      167.06      216.87     60.62 o 
  -4   6   3      130.77       81.17     43.90 o 
  -3   6   3     1318.98     1283.54     48.96 o 
  -2   6   3     1292.57     1236.38     43.71 o 
  -1   6   3     4394.16     4633.09     96.42 o 
   0   6   3     8125.22     9381.11    265.37 o 
   1   6   3     3764.49     4025.88    110.63 o 
   2   6   3     1107.47     1066.23     51.19 o 
   3   6   3     1272.23     1235.32     56.17 o 
   4   6   3      120.08      211.20     62.07 o 
   5   6   3      212.65      215.16     77.45 o 
  -5   7   3      190.34      174.07     59.86 o 
  -4   7   3      775.12      710.02     66.21 o 
  -3   7   3       64.59       63.47     33.90 o 
  -2   7   3     1291.64     1250.45     41.24 o 
  -1   7   3     3333.37     3478.11     72.12 o 
   0   7   3      352.20      516.62     23.78 o 
   1   7   3     3363.28     3340.82     90.45 o 
   2   7   3     1445.30     1310.15     51.35 o 
   3   7   3       89.32       86.54     22.29 o 
   4   7   3      743.77      865.16     88.69 o 
   5   7   3      222.82      171.95     74.90 o 
  -5   8   3      154.91       54.86     58.18 o 
  -4   8   3      374.40      379.51     58.15 o 
  -3   8   3     1166.60     1155.17     60.72 o 
  -2   8   3      455.63      468.79     26.78 o 
  -1   8   3      901.55      959.64     28.91 o 
   0   8   3     1164.39     1147.80     37.71 o 
   1   8   3      753.43      785.34     33.81 o 
   2   8   3      605.86      602.70     31.55 o 
   3   8   3     1132.50     1208.68     65.06 o 
   4   8   3      468.09      519.85     75.82 o 
   5   8   3      129.21      171.24     77.69 o 
  -5   9   3      502.50      552.81     98.09 o 
  -4   9   3      488.12      577.60     51.01 o 
  -3   9   3      321.30      350.90     41.94 o 
  -2   9   3     2395.63     2192.39     79.14 o 
  -1   9   3     2776.20     2955.69     74.68 o 
   0   9   3      121.67      164.68     18.75 o 
   1   9   3     2856.13     2925.86     82.16 o 
   2   9   3     2043.19     1998.08     75.44 o 
   3   9   3      418.70      508.42     54.38 o 
   4   9   3      461.91      538.39     58.17 o 
   5   9   3      389.70      464.03    103.03 o 
  -5  10   3      113.41      196.55     91.12 o 
  -4  10   3      564.72      600.34     63.23 o 
  -3  10   3      998.16     1083.00     73.10 o 
  -2  10   3      603.11      616.26     43.20 o 
  -1  10   3     1076.83     1099.60     36.63 o 
   0  10   3     2893.98     3160.45     82.83 o 
   1  10   3      866.94      965.75     41.16 o 
   2  10   3      372.60      383.18     41.46 o 
   3  10   3      948.58      991.54     91.47 o 
   4  10   3      624.11      627.49     63.95 o 
   5  10   3       89.98      196.35    108.25 o 
  -5  11   3       59.62        2.33     83.91 o 
  -4  11   3      381.41      370.94     68.56 o 
  -3  11   3      697.98      714.20     65.09 o 
  -2  11   3      230.46      127.34     33.51 o 
  -1  11   3     2443.21     2382.62     66.45 o 
   0  11   3       56.81       88.45     20.20 o 
   1  11   3     2416.59     2540.15     74.84 o 
   2  11   3      519.44      477.95     54.19 o 
   3  11   3      640.99      712.32    158.92 o 
   4  11   3      326.91      403.13     72.46 o 
   5  11   3      115.45      162.44    136.75 o 
  -4  12   3      211.85      263.80     60.11 o 
  -3  12   3      123.82      205.53     53.07 o 
  -2  12   3       54.57       13.77     45.03 o 
  -1  12   3     1459.33     1460.16     49.45 o 
   0  12   3     1104.86     1251.57     47.68 o 
   1  12   3     1870.15     1847.93     59.71 o 
   2  12   3      165.68      232.46     42.16 o 
   3  12   3       93.53      138.65     64.88 o 
   4  12   3      292.22      343.17    120.28 o 
  -4  13   3      283.05      208.89     61.75 o 
  -3  13   3      308.81      307.83     74.01 o 
  -2  13   3      296.70      237.79     60.45 o 
  -1  13   3       77.90       62.05     21.29 o 
   0  13   3     1221.79     1284.75     52.87 o 
   1  13   3       60.16       20.67     22.29 o 
   2  13   3      380.21      395.52     51.28 o 
   3  13   3      376.38      407.14     80.40 o 
   4  13   3      251.36      372.35    182.12 o 
  -4  14   3      302.60      302.57     80.25 o 
  -3  14   3       80.21      133.40     68.39 o 
  -2  14   3      591.46      659.34     64.15 o 
  -1  14   3     1205.68     1137.52     57.85 o 
   0  14   3      185.36      232.15     30.78 o 
   1  14   3     1184.27     1230.93     52.78 o 
   2  14   3      589.08      684.18     70.21 o 
   3  14   3       55.73       66.35     68.93 o 
   4  14   3      322.96      280.42    152.73 o 
  -4  15   3      167.06      178.35    112.99 o 
  -3  15   3      504.52      504.71     89.64 o 
  -2  15   3      217.11      198.88     52.91 o 
  -1  15   3      706.40      623.29     46.15 o 
   0  15   3      591.41      615.66     42.77 o 
   1  15   3      758.20      788.73     68.23 o 
   2  15   3      165.45      195.63     50.35 o 
   3  15   3      448.01      619.36     96.49 o 
   4  15   3      213.10      264.89    125.81 o 
  -3  16   3       27.88      125.85     76.30 o 
  -2  16   3      446.75      482.31     64.42 o 
  -1  16   3     1070.59     1079.64     58.65 o 
   0  16   3      357.56      348.98     35.10 o 
   1  16   3      922.86      941.91     83.34 o 
   2  16   3      554.00      599.29    106.45 o 
   3  16   3       27.01       58.76     75.52 o 
  -3  17   3      177.18      228.20     84.60 o 
  -2  17   3       44.97       59.91     52.87 o 
  -1  17   3      178.05      147.44     36.33 o 
   0  17   3      458.61      459.46     39.94 o 
   1  17   3       82.68       28.21     32.85 o 
   2  17   3       83.91       48.02     85.78 o 
   3  17   3      141.23      129.98     84.83 o 
  -3  18   3      121.93      -22.08    114.21 o 
  -2  18   3       56.58       22.31     78.31 o 
  -1  18   3      557.20      528.95     50.57 o 
   0  18   3      133.98       96.81     35.71 o 
   1  18   3      514.31      548.42    101.59 o 
   2  18   3      130.29      120.59     57.46 o 
   3  18   3       85.18      102.58    128.70 o 
  -2  19   3      541.92      489.26     72.26 o 
  -1  19   3       87.49       65.09     38.58 o 
   0  19   3       71.37       49.40     33.52 o 
   1  19   3       77.54       30.87     46.61 o 
   2  19   3      534.27      537.78     78.47 o 
  -1  20   3      260.47      265.13     46.37 o 
   0  20   3      855.20      766.89     55.18 o 
   1  20   3      266.48      239.51     50.06 o 
   0   0   4     6237.98     6462.49    396.21 o 
   1   0   4     8459.43     8283.09    227.97 o 
   2   0   4        4.40       17.40     13.38 o 
   3   0   4     5817.74     5733.15    171.23 o 
   4   0   4       83.22       79.65     25.98 o 
   5   0   4      534.09      517.23     52.63 o 
   6   0   4       22.65      -89.86     93.72 o 
  -6   1   4       95.19      -17.31     92.17 o 
  -5   1   4      583.10      734.42     77.65 o 
  -4   1   4      343.25      332.04     34.92 o 
  -3   1   4      129.58      116.01     21.93 o 
  -2   1   4     1191.41     1052.22     46.52 o 
  -1   1   4    10265.59     9912.73    402.83 o 
   0   1   4        3.48       -0.95      5.56 o 
   1   1   4    10797.03    10388.95    280.79 o 
   2   1   4      958.44      905.18     38.46 o 
   3   1   4      130.95       85.45     21.35 o 
   4   1   4      270.61      257.61     30.93 o 
   5   1   4      667.54      689.76     65.69 o 
   6   1   4       90.80       83.05     95.70 o 
  -6   2   4       43.14      -23.94     65.58 o 
  -5   2   4      199.03      197.68     45.94 o 
  -4   2   4      259.38      233.41     30.08 o 
  -3   2   4     4370.18     4224.75    149.61 o 
  -2   2   4     2581.33     2355.32     78.81 o 
  -1   2   4    29031.14    28269.12    900.35 o 
   0   2   4     3038.04     3257.55     89.95 o 
   1   2   4    29704.57    28844.77    773.48 o 
   2   2   4     2917.62     2748.55     73.17 o 
   3   2   4     4170.47     4019.14    115.49 o 
   4   2   4      280.37      276.97     32.24 o 
   5   2   4      175.93      156.09     47.97 o 
   6   2   4       43.04       35.39     74.63 o 
  -6   3   4       54.59      107.77     69.87 o 
  -5   3   4     1123.59     1244.45     87.10 o 
  -4   3   4      485.86      466.76     51.61 o 
  -3   3   4      133.81      112.08     23.08 o 
  -2   3   4      275.38      309.50     19.86 o 
  -1   3   4     2785.24     2568.66     99.42 o 
   0   3   4     4901.16     5138.37    106.36 o 
   1   3   4     2912.90     2631.23     90.81 o 
   2   3   4      514.85      525.18     24.46 o 
   3   3   4      203.89      190.57     25.72 o 
   4   3   4      520.58      512.29     57.97 o 
   5   3   4     1024.60     1071.32    103.67 o 
   6   3   4       11.75      -86.93    110.27 o 
  -5   4   4       37.50        5.99     50.48 o 
  -4   4   4      632.71      642.32     59.44 o 
  -3   4   4     1085.20     1002.75     49.91 o 
  -2   4   4     3976.45     3851.75     88.93 o 
  -1   4   4      510.04      497.56     31.15 o 
   0   4   4     1662.03     1944.87     48.22 o 
   1   4   4      404.03      369.74     29.97 o 
   2   4   4     3080.97     2922.39    113.42 o 
   3   4   4     1326.56     1249.56     53.03 o 
   4   4   4      781.17      802.18     58.88 o 
   5   4   4        5.74       -4.14     60.45 o 
  -5   5   4       96.48       46.39     50.19 o 
  -4   5   4      333.02      284.82     67.41 o 
  -3   5   4      708.79      749.36     41.76 o 
  -2   5   4     2394.55     2390.38     71.31 o 
  -1   5   4      985.20     1012.63     28.12 o 
   0   5   4     2100.50     2203.52     87.21 o 
   1   5   4     1445.75     1358.88     56.00 o 
   2   5   4     2634.91     2535.70     92.57 o 
   3   5   4      616.12      629.93     34.84 o 
   4   5   4      408.01      400.74     47.75 o 
   5   5   4       85.29      162.73    176.20 o 
  -5   6   4      161.38      130.40     56.76 o 
  -4   6   4     2328.56     2340.43    115.14 o 
  -3   6   4      865.49      839.78     40.24 o 
  -2   6   4     5696.09     5459.29    150.65 o 
  -1   6   4      771.11      795.63     25.62 o 
   0   6   4     1274.84     1484.28     45.75 o 
   1   6   4      909.16      875.10     33.82 o 
   2   6   4     6307.42     6068.67    169.95 o 
   3   6   4      855.45      881.32     47.42 o 
   4   6   4     2570.39     2645.92    148.54 o 
   5   6   4      147.13      108.20     68.81 o 
  -5   7   4      156.70      119.23     64.59 o 
  -4   7   4      634.82      694.07     65.52 o 
  -3   7   4      489.36      547.11     42.83 o 
  -2   7   4     1256.63     1205.17     41.18 o 
  -1   7   4       26.03       37.29      9.52 o 
   0   7   4    12946.38    13926.88    381.96 o 
   1   7   4        4.18      -10.35      7.88 o 
   2   7   4     1447.75     1401.57     47.04 o 
   3   7   4      610.01      614.19     37.99 o 
   4   7   4      435.90      513.36     76.68 o 
   5   7   4      164.65      194.65     75.09 o 
  -5   8   4      199.18      132.58     61.42 o 
  -4   8   4      663.67      649.66     68.05 o 
  -3   8   4      676.38      670.02     48.42 o 
  -2   8   4     5345.41     5120.37    135.68 o 
  -1   8   4       71.78       77.25     13.78 o 
   0   8   4     2256.69     2759.07     72.72 o 
   1   8   4       26.55       -4.61     10.60 o 
   2   8   4     4970.49     4795.42    148.49 o 
   3   8   4      626.29      701.47     58.23 o 
   4   8   4      794.94      887.09     92.40 o 
   5   8   4      172.04      153.97     99.92 o 
  -5   9   4       27.03       69.77     79.69 o 
  -4   9   4      199.17      199.42     50.42 o 
  -3   9   4     1609.24     1633.56     75.02 o 
  -2   9   4     2361.05     2359.56     75.47 o 
  -1   9   4      525.10      542.63     24.12 o 
   0   9   4     4250.28     4390.17    107.29 o 
   1   9   4      389.66      392.44     27.97 o 
   2   9   4     2260.75     2269.58     81.86 o 
   3   9   4     1637.79     1707.39     89.85 o 
   4   9   4      209.23      258.24     48.93 o 
   5   9   4       51.79       22.72     79.01 o 
  -5  10   4       34.55       53.57     85.76 o 
  -4  10   4      652.05      657.88     82.57 o 
  -3  10   4      207.18      241.44     41.25 o 
  -2  10   4     2313.83     2289.35     86.06 o 
  -1  10   4     1164.55     1197.82     41.77 o 
   0  10   4        7.08      -10.87     16.33 o 
   1  10   4     1170.86     1259.70     45.53 o 
   2  10   4     2431.72     2368.19     84.58 o 
   3  10   4      246.50      435.62     98.24 o 
   4  10   4      628.61      634.32    102.39 o 
   5  10   4       62.71       24.34     86.66 o 
  -5  11   4      255.41       81.82     86.69 o 
  -4  11   4      150.81      151.91     53.69 o 
  -3  11   4      357.29      433.90     94.51 o 
  -2  11   4      681.32      641.45     47.96 o 
  -1  11   4     1202.64     1197.40     42.09 o 
   0  11   4     3665.16     3826.42     98.44 o 
   1  11   4     1550.03     1561.28     68.71 o 
   2  11   4      747.52      800.37     47.25 o 
   3  11   4      377.45      400.77     72.84 o 
   4  11   4      100.36      126.55     63.87 o 
   5  11   4      260.38      274.60    146.08 o 
  -4  12   4      551.86      524.92     76.44 o 
  -3  12   4     1450.21     1488.67     89.85 o 
  -2  12   4      492.94      471.30     66.07 o 
  -1  12   4      379.45      401.68     27.31 o 
   0  12   4      792.68      865.02     42.37 o 
   1  12   4      196.35      206.52     25.03 o 
   2  12   4      529.12      614.55     45.07 o 
   3  12   4     1234.76     1320.30    113.67 o 
   4  12   4      561.62      590.43     85.90 o 
  -4  13   4       35.89       38.11     54.58 o 
  -3  13   4       16.46      118.66     76.33 o 
  -2  13   4      562.71      570.40     59.04 o 
  -1  13   4     1100.50     1155.10     45.18 o 
   0  13   4      507.94      555.32     35.67 o 
   1  13   4      653.30      688.86     50.20 o 
   2  13   4      513.15      527.69     55.88 o 
   3  13   4       16.29       53.19     66.68 o 
   4  13   4       38.28      137.07    110.41 o 
  -4  14   4      156.84      138.66     72.58 o 
  -3  14   4      419.96      598.96    123.90 o 
  -2  14   4      113.47       62.44     45.19 o 
  -1  14   4     1054.57     1111.46     47.10 o 
   0  14   4     1663.20     1764.86     70.38 o 
   1  14   4      995.51     1019.19     76.83 o 
   2  14   4       99.59       46.40     58.52 o 
   3  14   4      467.26      505.71     88.64 o 
   4  14   4      103.25       21.83     81.42 o 
  -4  15   4      541.77      599.39     96.07 o 
  -3  15   4      110.02      168.60    146.58 o 
  -2  15   4      445.81      356.57     61.34 o 
  -1  15   4     2000.90     2042.64     82.68 o 
   0  15   4      175.45      184.56     26.69 o 
   1  15   4     2118.46     2135.35     74.00 o 
   2  15   4      485.40      454.52     58.13 o 
   3  15   4      113.99      190.89     79.10 o 
   4  15   4      516.99      623.90    155.72 o 
  -3  16   4     1126.14     1191.31    177.49 o 
  -2  16   4       23.56       75.14     51.07 o 
  -1  16   4      528.81      500.75     49.17 o 
   0  16   4      383.55      387.21     36.53 o 
   1  16   4      573.57      581.49     61.55 o 
   2  16   4       41.73       52.86     48.81 o 
   3  16   4     1057.98     1116.26    122.54 o 
  -3  17   4       84.14      185.24    124.36 o 
  -2  17   4       83.88       41.21     52.72 o 
  -1  17   4      358.24      342.19     49.11 o 
   0  17   4        3.60       -5.41     28.50 o 
   1  17   4      229.53      253.54     39.89 o 
   2  17   4       77.14      134.24     57.43 o 
   3  17   4       61.88      -54.62     74.57 o 
  -2  18   4       26.66       23.64     56.81 o 
  -1  18   4       88.68      106.50     37.17 o 
   0  18   4       63.00      101.39     35.71 o 
   1  18   4       73.42      109.86     42.03 o 
   2  18   4       67.53      143.00     58.50 o 
  -2  19   4      101.60      111.36     61.31 o 
  -1  19   4      302.46      318.39     56.44 o 
   0  19   4      626.24      514.02     57.98 o 
   1  19   4      322.80      240.20     95.39 o 
   2  19   4       95.51      166.27     60.41 o 
  -1  20   4      229.61      244.25     39.23 o 
   0  20   4       14.60      -19.51     34.15 o 
   1  20   4      232.12      208.85     49.48 o 
   1   0   5    21124.59    20751.91    564.43 o 
   2   0   5       24.77       11.52     10.07 o 
   3   0   5        7.61       -3.34     17.67 o 
   4   0   5      493.87      534.44     40.63 o 
   5   0   5      558.74      643.53     67.79 o 
   6   0   5        4.36      -86.70     91.67 o 
  -6   1   5       13.46      -46.89     62.63 o 
  -5   1   5      629.99      709.28     69.07 o 
  -4   1   5       50.42       28.81     25.38 o 
  -3   1   5     4478.01     4252.75    126.90 o 
  -2   1   5      962.97      990.47     30.69 o 
  -1   1   5     6253.66     5958.51    244.58 o 
   0   1   5      598.94      637.00     22.64 o 
   1   1   5     6391.79     6156.91    169.62 o 
   2   1   5     1102.43     1106.70     35.04 o 
   3   1   5     4060.73     3802.40    144.87 o 
   4   1   5       30.68       17.96     27.41 o 
   5   1   5      695.71      772.86    144.36 o 
   6   1   5       13.18     -104.22     86.85 o 
  -6   2   5       23.90      -37.68     65.03 o 
  -5   2   5     1207.54     1342.36     80.95 o 
  -4   2   5       55.52       40.85     28.83 o 
  -3   2   5       27.92        0.55     22.72 o 
  -2   2   5      770.43      806.79     29.10 o 
  -1   2   5      340.50      398.59     32.89 o 
   0   2   5     2582.74     2685.01     86.25 o 
   1   2   5     1109.26     1089.21     54.43 o 
   2   2   5      617.31      626.79     31.48 o 
   3   2   5       23.22       17.04     19.52 o 
   4   2   5       93.21       62.01     26.47 o 
   5   2   5     1163.38     1177.01     83.03 o 
   6   2   5       33.07      -10.33     75.10 o 
  -5   3   5      105.97      100.81     42.95 o 
  -4   3   5      774.28      863.53     52.79 o 
  -3   3   5     1537.22     1537.02     74.19 o 
  -2   3   5     1537.28     1510.67     46.97 o 
  -1   3   5     3272.80     3232.58     95.07 o 
   0   3   5     2644.17     2595.91     60.60 o 
   1   3   5     3059.77     2789.24    122.96 o 
   2   3   5     1483.80     1433.43     64.04 o 
   3   3   5     1250.95     1237.93     57.38 o 
   4   3   5      820.84      836.85     76.12 o 
   5   3   5      127.65      114.99    111.10 o 
  -5   4   5      155.14      122.73     52.94 o 
  -4   4   5      603.54      514.02     54.67 o 
  -3   4   5       23.18       -5.42     18.83 o 
  -2   4   5     7914.85     7863.93    204.01 o 
  -1   4   5     2509.78     2365.73     67.26 o 
   0   4   5     6874.01     7203.80    194.46 o 
   1   4   5     2763.23     2545.70    177.16 o 
   2   4   5     8189.91     8106.16    184.02 o 
   3   4   5       25.89        4.80     11.51 o 
   4   4   5      577.77      620.59     70.98 o 
   5   4   5      285.48      337.96     74.33 o 
  -5   5   5        6.33      -86.59     46.50 o 
  -4   5   5      696.42      798.24     63.31 o 
  -3   5   5     1018.13      963.83     50.53 o 
  -2   5   5     6607.31     6232.05    189.47 o 
  -1   5   5      255.30      279.44     14.95 o 
   0   5   5       71.61       46.91     12.12 o 
   1   5   5      174.39      183.18     13.85 o 
   2   5   5     7136.44     6691.24    186.93 o 
   3   5   5     1183.11     1209.36     52.81 o 
   4   5   5      483.15      481.63     53.40 o 
   5   5   5       20.08     -112.79     56.39 o 
  -5   6   5      104.36      105.90     55.16 o 
  -4   6   5       65.60       85.49     45.04 o 
  -3   6   5      234.01      244.69     26.97 o 
  -2   6   5     2111.91     1971.12     70.44 o 
  -1   6   5       78.54       79.25      9.87 o 
   0   6   5     4117.71     4139.34    136.93 o 
   1   6   5       85.99       58.22     12.31 o 
   2   6   5     1911.72     1817.49     75.75 o 
   3   6   5      210.64      235.49     30.52 o 
   4   6   5       75.37      133.26     42.21 o 
   5   6   5       65.50        7.79     66.61 o 
  -5   7   5       34.78       14.85     53.78 o 
  -4   7   5     1377.28     1549.15     93.04 o 
  -3   7   5      163.48      160.33     33.03 o 
  -2   7   5     3932.70     3876.18    112.92 o 
  -1   7   5      139.84      124.23     18.90 o 
   0   7   5     1832.65     2200.75     66.58 o 
   1   7   5      116.37       97.91     14.46 o 
   2   7   5     3361.79     3370.02    111.34 o 
   3   7   5      135.15      105.30     24.05 o 
   4   7   5     1512.51     1579.38    175.46 o 
   5   7   5       31.98      -41.83     64.88 o 
  -5   8   5       45.91       96.28     58.64 o 
  -4   8   5      603.87      599.79     65.85 o 
  -3   8   5      113.74      112.79     33.51 o 
  -2   8   5     1219.26     1179.98     47.51 o 
  -1   8   5      246.00      293.86     17.46 o 
   0   8   5     6830.50     7329.79    217.94 o 
   1   8   5      284.10      289.29     21.43 o 
   2   8   5     1130.68     1025.76     50.40 o 
   3   8   5      100.85      148.64     31.55 o 
   4   8   5      559.80      674.21     67.34 o 
   5   8   5       36.45      -18.29     74.12 o 
  -5   9   5       75.58       -1.46     85.93 o 
  -4   9   5      463.90      543.45     56.82 o 
  -3   9   5      922.18      934.44     57.84 o 
  -2   9   5     3994.30     4045.01    118.44 o 
  -1   9   5      260.80      297.17     19.76 o 
   0   9   5       44.20       61.86     16.63 o 
   1   9   5      219.18      242.71     23.50 o 
   2   9   5     4445.62     4380.43    132.18 o 
   3   9   5      901.94      980.08     86.83 o 
   4   9   5      514.74      566.43     85.45 o 
   5   9   5       65.81      156.90     83.84 o 
  -5  10   5      206.36      199.87     86.92 o 
  -4  10   5      166.75      297.74     47.12 o 
  -3  10   5       71.29       37.02     35.98 o 
  -2  10   5      149.32      138.77     32.12 o 
  -1  10   5     1766.92     1806.09     58.60 o 
   0  10   5     5529.71     5707.50    136.88 o 
   1  10   5     1884.55     1908.26     67.41 o 
   2  10   5      187.08      208.85     30.08 o 
   3  10   5       78.57       98.90     55.34 o 
   4  10   5      167.34      230.29     64.45 o 
   5  10   5      206.54      328.52    145.10 o 
  -5  11   5      133.98       46.82     85.60 o 
  -4  11   5      541.77      557.74     65.61 o 
  -3  11   5      697.18      656.30     65.57 o 
  -2  11   5     1157.92     1229.45     60.82 o 
  -1  11   5      780.30      759.05     69.92 o 
   0  11   5      560.93      576.47     31.07 o 
   1  11   5      686.33      636.59     46.45 o 
   2  11   5      950.99      906.10     53.30 o 
   3  11   5      867.91      976.00     91.27 o 
   4  11   5      579.24      606.50    152.02 o 
   5  11   5      105.62       82.67    129.19 o 
  -4  12   5        6.93       17.51     52.78 o 
  -3  12   5      170.24      196.92     56.16 o 
  -2  12   5      828.90      889.98     65.17 o 
  -1  12   5     2212.98     2200.92     66.95 o 
   0  12   5      498.67      532.07     31.75 o 
   1  12   5     1996.87     1919.90     95.67 o 
   2  12   5      891.77      811.46     51.44 o 
   3  12   5      174.23      264.03     71.30 o 
   4  12   5       19.70       84.63     66.76 o 
  -4  13   5       49.91       33.40     67.23 o 
  -3  13   5     2232.15     2237.97    116.94 o 
  -2  13   5      402.80      431.86     53.72 o 
  -1  13   5     1169.81     1186.38     49.33 o 
   0  13   5        0.83        0.34     18.97 o 
   1  13   5     1390.18     1495.49    103.14 o 
   2  13   5      436.34      438.58     53.03 o 
   3  13   5     2115.31     2288.44    208.49 o 
   4  13   5       18.65      -16.76    104.82 o 
  -4  14   5      110.66      155.94     62.72 o 
  -3  14   5        3.84      -40.51     64.65 o 
  -2  14   5      252.00      247.65     84.70 o 
  -1  14   5     2793.02     2782.96     93.46 o 
   0  14   5      269.09      299.04     29.88 o 
   1  14   5     2792.60     2925.92     89.88 o 
   2  14   5      227.11      213.69     48.84 o 
   3  14   5        2.83       79.86     70.91 o 
   4  14   5      125.92       90.62     76.06 o 
  -4  15   5       48.18        9.46     71.46 o 
  -3  15   5     1100.26     1198.68    115.39 o 
  -2  15   5       56.91       75.62     48.84 o 
  -1  15   5      416.53      404.85     34.30 o 
   0  15   5       33.36       27.30     25.34 o 
   1  15   5      389.68      441.74     41.65 o 
   2  15   5       54.57       30.39     45.25 o 
   3  15   5     1097.20     1093.29    116.30 o 
   4  15   5       40.75       98.07     80.06 o 
  -3  16   5      161.53      253.32    123.89 o 
  -2  16   5       11.05       17.46     48.87 o 
  -1  16   5     1081.72     1051.10     80.87 o 
   0  16   5        3.51      -34.87     26.16 o 
   1  16   5     1116.35     1165.70     70.44 o 
   2  16   5       14.76      -81.95     45.57 o 
   3  16   5      170.21      343.53     94.20 o 
  -3  17   5      906.57     1043.38    216.70 o 
  -2  17   5      309.69      257.27     60.86 o 
  -1  17   5      582.63      599.21     77.05 o 
   0  17   5        1.00       -4.06     31.28 o 
   1  17   5      625.48      594.56     52.78 o 
   2  17   5      330.65      376.84     75.29 o 
   3  17   5      946.90      839.83    113.67 o 
  -2  18   5       13.77        5.30     56.28 o 
  -1  18   5      523.63      498.93     95.24 o 
   0  18   5      372.02      318.74     44.13 o 
   1  18   5      628.53      658.77    100.49 o 
   2  18   5       23.01       18.36     54.43 o 
  -2  19   5       75.83       51.59     59.18 o 
  -1  19   5      530.83      554.92     52.94 o 
   0  19   5       39.41       34.85     42.04 o 
   1  19   5      521.59      447.68     56.61 o 
   2  19   5       54.20       83.11     60.66 o 
  -1  20   5      165.88      159.93     36.83 o 
   0  20   5      162.74      128.74     38.63 o 
   1  20   5      133.76      113.28     73.55 o 
   0   0   6     3218.69     3476.36    135.83 o 
   1   0   6     2627.18     2548.23     74.96 o 
   2   0   6      766.13      774.80     29.05 o 
   3   0   6     3778.40     3570.84    112.91 o 
   4   0   6      116.44      132.56     33.78 o 
   5   0   6      263.79      202.73     55.08 o 
   6   0   6        7.21       74.34    102.18 o 
  -6   1   6       34.65      -31.84     62.33 o 
  -5   1   6      511.63      600.03     65.92 o 
  -4   1   6      124.79      123.40     28.81 o 
  -3   1   6      744.25      763.16     38.90 o 
  -2   1   6     1206.29     1179.80     35.98 o 
  -1   1   6    13139.53    12937.20    425.63 o 
   0   1   6      158.82      171.94     11.16 o 
   1   1   6    14083.16    13670.49    415.73 o 
   2   1   6      942.39      939.71     34.80 o 
   3   1   6      701.39      696.20     45.08 o 
   4   1   6      149.67      133.22     32.46 o 
   5   1   6      463.85      461.30     59.00 o 
   6   1   6       30.53      -54.81     97.99 o 
  -6   2   6        6.01      116.44     72.61 o 
  -5   2   6      385.80      424.13     53.35 o 
  -4   2   6      595.17      654.32     45.92 o 
  -3   2   6     3517.38     3406.45    104.98 o 
  -2   2   6      182.46      178.00     16.04 o 
  -1   2   6     3633.80     3566.37    125.12 o 
   0   2   6     2030.92     2069.33     60.26 o 
   1   2   6     4390.35     4001.35    156.20 o 
   2   2   6      194.49      242.09     21.03 o 
   3   2   6     3143.17     3071.86    120.42 o 
   4   2   6      537.48      473.26     50.57 o 
   5   2   6      405.68      350.37     56.35 o 
   6   2   6        7.20      -98.84     72.34 o 
  -5   3   6      839.85      921.47     77.62 o 
  -4   3   6      356.45      456.41     53.36 o 
  -3   3   6      160.01      149.35     43.21 o 
  -2   3   6     1254.63     1214.38     39.77 o 
  -1   3   6     7024.86     6819.94    222.51 o 
   0   3   6     6750.12     6990.25    207.76 o 
   1   3   6     6920.04     6668.25    318.64 o 
   2   3   6     1152.03     1072.76     41.80 o 
   3   3   6      218.18      226.72     27.51 o 
   4   3   6      380.54      442.00     77.28 o 
   5   3   6      894.31      880.08     73.55 o 
  -5   4   6       81.00      137.24    105.08 o 
  -4   4   6      672.59      624.49     61.63 o 
  -3   4   6     1647.15     1587.83     64.68 o 
  -2   4   6     5822.05     5573.32    143.00 o 
  -1   4   6     2259.26     2300.09     64.51 o 
   0   4   6     7926.14     8499.58    213.66 o 
   1   4   6     2268.21     2227.19     66.37 o 
   2   4   6     5596.20     5321.23    127.80 o 
   3   4   6     1718.04     1745.21     59.86 o 
   4   4   6      594.76      554.18     53.47 o 
   5   4   6      124.95      146.22     65.27 o 
  -5   5   6      416.39      430.57     65.01 o 
  -4   5   6      785.86      752.94     66.19 o 
  -3   5   6      150.22      163.95     31.66 o 
  -2   5   6     1626.75     1548.37     58.57 o 
  -1   5   6     2932.91     3058.76     88.00 o 
   0   5   6    11863.37    12541.70    288.77 o 
   1   5   6     3342.76     3480.00    127.67 o 
   2   5   6     1495.99     1381.36     48.58 o 
   3   5   6      121.83       76.07     30.47 o 
   4   5   6      845.72      908.72     65.62 o 
   5   5   6      392.99      358.12     78.06 o 
  -5   6   6      179.50      114.64     57.69 o 
  -4   6   6     2368.23     2154.65    105.92 o 
  -3   6   6     1327.20     1233.11     50.07 o 
  -2   6   6     1508.75     1432.96     52.29 o 
  -1   6   6       27.00       30.46     13.41 o 
   0   6   6      281.04      340.08     15.90 o 
   1   6   6        4.06       11.54     11.20 o 
   2   6   6     1159.61      997.04    114.43 o 
   3   6   6     1280.13     1298.31     49.24 o 
   4   6   6     2010.83     1872.11     99.32 o 
   5   6   6      142.22       24.63     72.26 o 
  -5   7   6       50.83       33.89     54.05 o 
  -4   7   6       65.31       59.99     44.64 o 
  -3   7   6      403.46      363.95     38.57 o 
  -2   7   6      911.36      881.31     40.09 o 
  -1   7   6     1008.11      987.77     35.21 o 
   0   7   6     9761.47     9996.37    305.72 o 
   1   7   6     1078.48     1073.95     36.71 o 
   2   7   6      809.30      763.14     72.17 o 
   3   7   6      314.76      307.64     32.37 o 
   4   7   6      163.77      230.96     65.80 o 
   5   7   6       32.72       40.23     68.34 o 
  -5   8   6      119.24      109.30     59.69 o 
  -4   8   6      941.17     1027.92     80.14 o 
  -3   8   6      121.32       71.08     32.41 o 
  -2   8   6     3366.40     3289.44     94.86 o 
  -1   8   6      145.72      136.50     14.67 o 
   0   8   6      267.26      302.09     20.82 o 
   1   8   6      224.26      264.46     20.00 o 
   2   8   6     3103.32     3141.08    103.66 o 
   3   8   6      142.00      201.45     33.63 o 
   4   8   6     1009.43     1118.85     86.04 o 
   5   8   6      116.25       52.21    115.03 o 
  -5   9   6      173.57      135.89     64.14 o 
  -4   9   6      288.62      269.35     44.42 o 
  -3   9   6      197.31      231.35     39.89 o 
  -2   9   6     1155.29     1154.81     48.60 o 
  -1   9   6      286.70      330.26     21.00 o 
   0   9   6     7436.18     7625.09    181.66 o 
   1   9   6      295.39      323.45     22.99 o 
   2   9   6      924.13      887.93     49.32 o 
   3   9   6      283.30      300.63     43.33 o 
   4   9   6      280.99      318.56     53.99 o 
   5   9   6      145.36      121.08     80.95 o 
  -5  10   6       21.14      -29.58     78.95 o 
  -4  10   6      632.56      641.18     57.03 o 
  -3  10   6      834.46      903.36     60.13 o 
  -2  10   6      857.71      943.25     47.95 o 
  -1  10   6      149.88      174.89     20.20 o 
   0  10   6       95.34      126.17     24.43 o 
   1  10   6       91.21       73.97     18.71 o 
   2  10   6     1107.64     1058.43     53.59 o 
   3  10   6      991.54     1003.09     90.61 o 
   4  10   6      607.13      715.03     81.47 o 
   5  10   6       32.46      -47.27    120.26 o 
  -5  11   6       82.87       68.47    106.36 o 
  -4  11   6       71.04      165.51     54.52 o 
  -3  11   6      397.86      371.98     52.73 o 
  -2  11   6      490.94      483.51     43.94 o 
  -1  11   6     1928.18     1832.23     78.30 o 
   0  11   6     1954.77     2057.46     55.85 o 
   1  11   6     1622.25     1551.85     56.93 o 
   2  11   6      526.28      516.74     40.82 o 
   3  11   6      379.73      398.00     72.29 o 
   4  11   6       59.29       26.21     67.24 o 
   5  11   6       85.50      168.98    133.26 o 
  -4  12   6      351.00      342.22     62.99 o 
  -3  12   6     1187.29     1127.90     82.75 o 
  -2  12   6     1036.33      971.51     58.67 o 
  -1  12   6      473.97      483.44     35.58 o 
   0  12   6      415.08      408.41     32.89 o 
   1  12   6      493.35      437.52     35.64 o 
   2  12   6     1014.64      981.05     55.96 o 
   3  12   6     1488.51     1400.77    111.99 o 
   4  12   6      322.95      327.35     94.79 o 
  -4  13   6      136.36      171.32     60.35 o 
  -3  13   6      196.41      165.77     67.39 o 
  -2  13   6      142.54       69.37     43.89 o 
  -1  13   6     1561.62     1650.81     57.42 o 
   0  13   6     3225.26     3385.16     89.68 o 
   1  13   6     1513.11     1569.30     66.95 o 
   2  13   6      172.39      141.02     34.65 o 
   3  13   6      219.00      474.30    144.99 o 
   4  13   6      150.85      185.03     75.57 o 
  -4  14   6      103.42      107.71     63.96 o 
  -3  14   6      876.84      835.92     98.41 o 
  -2  14   6      146.96      232.43     50.92 o 
  -1  14   6       87.61       95.90     23.76 o 
   0  14   6     2051.63     2118.79     78.47 o 
   1  14   6      223.00      227.96     32.74 o 
   2  14   6      160.34      206.76     47.71 o 
   3  14   6      773.09      868.26    134.44 o 
   4  14   6      130.67       71.21     75.29 o 
  -4  15   6      182.25      126.29     77.48 o 
  -3  15   6      116.03      130.76     74.65 o 
  -2  15   6       66.97      106.45     49.88 o 
  -1  15   6      509.62      524.25     35.39 o 
   0  15   6       20.25       14.95     25.77 o 
   1  15   6      567.61      547.74     43.32 o 
   2  15   6       82.30       -0.23     45.88 o 
   3  15   6      109.89      210.16    103.07 o 
   4  15   6      147.40       51.92     89.70 o 
  -3  16   6      230.41      430.45    101.41 o 
  -2  16   6      225.47      252.88     56.25 o 
  -1  16   6      309.25      247.83     37.48 o 
   0  16   6      414.78      397.85     37.20 o 
   1  16   6      201.12      190.92     32.81 o 
   2  16   6      219.92      323.11     57.43 o 
   3  16   6      217.74      354.73     92.15 o 
  -3  17   6       34.61      -27.10     73.71 o 
  -2  17   6       84.14      122.23     55.81 o 
  -1  17   6      966.11     1026.29     60.00 o 
   0  17   6      744.08      664.09     52.79 o 
   1  17   6      998.78      990.96     63.17 o 
   2  17   6      123.25      190.05     57.04 o 
   3  17   6       29.55      185.39     87.66 o 
  -2  18   6      270.31      230.60     62.26 o 
  -1  18   6       94.38       42.74     38.08 o 
   0  18   6       29.34       -9.36     35.97 o 
   1  18   6      118.77      145.71     50.30 o 
   2  18   6      307.39      274.91     85.95 o 
  -2  19   6       84.50       74.36     61.27 o 
  -1  19   6      335.85      282.48     38.29 o 
   0  19   6      325.04      360.53     53.23 o 
   1  19   6      334.51      259.08     50.17 o 
   2  19   6       57.61       56.76     59.16 o 
  -1  20   6      220.44      242.73     39.35 o 
   0  20   6       53.75      -15.72     42.99 o 
   1  20   6      246.62      259.00     51.26 o 
   1   0   7    15919.81    15981.71    504.37 o 
   2   0   7     6705.22     6354.74    160.58 o 
   3   0   7       58.11       51.86     31.00 o 
   4   0   7      393.10      372.26     42.64 o 
   5   0   7      232.57      213.44     68.27 o 
   6   0   7       23.65      -89.92     95.31 o 
  -6   1   7       97.40      125.87     68.89 o 
  -5   1   7      178.62      148.33     51.85 o 
  -4   1   7      622.84      672.80     52.97 o 
  -3   1   7     2912.37     2729.17    109.54 o 
  -2   1   7     1153.89     1092.13     37.63 o 
  -1   1   7     5299.80     5318.75    177.78 o 
   0   1   7     1655.36     1732.77     51.52 o 
   1   1   7     5726.78     5398.34    187.05 o 
   2   1   7     1327.96     1221.47     42.99 o 
   3   1   7     3103.49     3030.05    148.94 o 
   4   1   7      618.20      657.06     51.77 o 
   5   1   7      257.55      380.69     70.57 o 
   6   1   7       79.74      -22.94    123.27 o 
  -5   2   7      278.00      297.64     57.96 o 
  -4   2   7      571.82      625.54     50.54 o 
  -3   2   7      119.15      130.75     26.45 o 
  -2   2   7      847.53      834.58     29.24 o 
  -1   2   7     9723.46     9682.71    299.30 o 
   0   2   7       15.93       19.91     10.26 o 
   1   2   7     8564.88     8519.90    479.30 o 
   2   2   7      510.75      532.03     29.61 o 
   3   2   7      162.88       73.53     25.34 o 
   4   2   7      609.93      600.07     53.82 o 
   5   2   7      441.83      472.34     59.24 o 
  -5   3   7     1295.06     1533.51     93.87 o 
  -4   3   7      778.55      877.52     65.15 o 
  -3   3   7     3824.01     3688.35    135.76 o 
  -2   3   7     4063.34     4084.85    133.26 o 
  -1   3   7     3222.46     3265.78     94.08 o 
   0   3   7      984.34     1052.58     44.64 o 
   1   3   7     3026.78     2822.05    127.92 o 
   2   3   7     3538.80     3462.01    124.95 o 
   3   3   7     3897.39     3651.53    112.42 o 
   4   3   7      685.19      721.86     59.43 o 
   5   3   7     1188.81     1092.92     83.06 o 
  -5   4   7      227.57      274.16     58.80 o 
  -4   4   7      572.15      571.72     58.51 o 
  -3   4   7      915.35      975.52     61.40 o 
  -2   4   7     7118.24     7040.83    217.72 o 
  -1   4   7    10587.43    10673.18    261.82 o 
   0   4   7      374.05      389.12     17.94 o 
   1   4   7    10811.12    10455.00    282.59 o 
   2   4   7     8022.15     8071.36    213.47 o 
   3   4   7      999.75      997.18     48.97 o 
   4   4   7      544.79      588.84     55.59 o 
   5   4   7      220.49      355.63     73.61 o 
  -5   5   7       79.14       33.01     51.18 o 
  -4   5   7     1030.21     1109.89     76.59 o 
  -3   5   7      772.14      774.22     37.39 o 
  -2   5   7     2306.22     2093.17     77.31 o 
  -1   5   7     1628.68     1676.21     48.35 o 
   0   5   7     1194.72     1231.88     39.94 o 
   1   5   7     2157.92     2093.02     65.28 o 
   2   5   7     2560.96     2384.23     76.70 o 
   3   5   7      608.49      669.72     41.97 o 
   4   5   7     1285.06     1373.56    211.12 o 
   5   5   7      162.60       87.74     67.24 o 
  -5   6   7       45.97       27.40     52.88 o 
  -4   6   7      808.90      953.50     74.01 o 
  -3   6   7      541.38      539.08     41.52 o 
  -2   6   7      317.37      323.48     25.76 o 
  -1   6   7      763.75      789.96     29.83 o 
   0   6   7     3789.52     3886.20    131.00 o 
   1   6   7      478.58      495.37     41.21 o 
   2   6   7      483.06      463.34     37.17 o 
   3   6   7      526.26      515.85     48.30 o 
   4   6   7      897.93     1019.46     71.03 o 
   5   6   7       52.10       94.24     76.70 o 
  -5   7   7      166.82       71.77     66.12 o 
  -4   7   7     1820.45     1765.88    100.91 o 
  -3   7   7      590.40      573.34     49.69 o 
  -2   7   7     3373.96     3334.08     95.87 o 
  -1   7   7     2156.36     2209.66     55.21 o 
   0   7   7      481.60      578.22     23.43 o 
   1   7   7     1795.27     1734.27     57.45 o 
   2   7   7     3423.35     3280.21    155.59 o 
   3   7   7      637.93      635.73     43.89 o 
   4   7   7     1765.78     1842.04     98.03 o 
   5   7   7      155.23      207.56     79.15 o 
  -5   8   7       46.07       -4.44     55.99 o 
  -4   8   7      116.47       86.02     50.38 o 
  -3   8   7     1107.09     1125.92     60.88 o 
  -2   8   7      653.94      700.15     37.96 o 
  -1   8   7     1255.96     1388.26     40.08 o 
   0   8   7     7310.14     7875.36    184.52 o 
   1   8   7     1513.46     1520.88     48.37 o 
   2   8   7      726.94      683.38     46.85 o 
   3   8   7      979.81     1004.34     65.92 o 
   4   8   7       66.69      143.10     44.64 o 
   5   8   7       43.44       64.50     77.36 o 
  -5   9   7      220.65      171.71     67.73 o 
  -4   9   7      709.40      657.29     56.45 o 
  -3   9   7      620.76      583.05     49.08 o 
  -2   9   7     1462.31     1524.30     59.37 o 
  -1   9   7     1003.95     1027.44     35.89 o 
   0   9   7        9.33        1.53     13.49 o 
   1   9   7     1095.96     1187.85     42.39 o 
   2   9   7     1691.65     1735.58     77.37 o 
   3   9   7      488.58      456.82     51.03 o 
   4   9   7      792.62      893.76     85.31 o 
   5   9   7      201.31      179.17    137.26 o 
  -5  10   7      179.49      193.94     69.68 o 
  -4  10   7      118.27       52.89     43.53 o 
  -3  10   7      539.67      641.40     54.28 o 
  -2  10   7      447.31      525.44     37.95 o 
  -1  10   7     1663.95     1654.63     56.64 o 
   0  10   7      583.81      645.99     27.91 o 
   1  10   7     1666.03     1679.78     57.13 o 
   2  10   7      342.87      392.75     36.12 o 
   3  10   7      756.74      902.57     65.20 o 
   4  10   7       78.63      101.42     62.60 o 
   5  10   7      170.51      240.89    142.26 o 
  -5  11   7       39.02      -10.53     83.96 o 
  -4  11   7      693.09      638.40     61.00 o 
  -3  11   7      604.69      606.57     55.24 o 
  -2  11   7     1441.95     1386.70     70.84 o 
  -1  11   7     1608.50     1587.57     61.37 o 
   0  11   7        5.97       -2.36     15.72 o 
   1  11   7     1417.49     1411.66     53.63 o 
   2  11   7     1223.11     1207.30     60.70 o 
   3  11   7      596.61      598.22     81.14 o 
   4  11   7      726.17      780.59     90.33 o 
   5  11   7       60.73       53.80    133.44 o 
  -4  12   7      105.87       86.17     62.15 o 
  -3  12   7      535.42      598.40     67.07 o 
  -2  12   7      215.94      235.74     38.75 o 
  -1  12   7      431.57      408.91     35.88 o 
   0  12   7     1430.69     1538.34     62.76 o 
   1  12   7      311.21      331.80     37.14 o 
   2  12   7      200.49      107.28     32.96 o 
   3  12   7      515.99      630.76     87.99 o 
   4  12   7      102.17      152.16    166.41 o 
  -4  13   7       76.42      115.49     58.93 o 
  -3  13   7     1107.75     1188.30     88.79 o 
  -2  13   7      372.07      367.41     51.24 o 
  -1  13   7      383.69      436.02     37.99 o 
   0  13   7     2439.40     2569.65     78.30 o 
   1  13   7      363.31      346.14     31.35 o 
   2  13   7      259.88      251.69     39.43 o 
   3  13   7     1146.00     1397.99    141.39 o 
   4  13   7       46.98       53.39     71.26 o 
  -4  14   7      129.70      105.65     63.63 o 
  -3  14   7       47.98       55.44     69.44 o 
  -2  14   7      324.22      313.83     52.46 o 
  -1  14   7      842.66      807.43     42.36 o 
   0  14   7      158.14      184.83     28.67 o 
   1  14   7     1074.30     1101.87     49.18 o 
   2  14   7      201.36      134.14     46.21 o 
   3  14   7       69.54      230.35     76.76 o 
   4  14   7      101.50       53.40     75.32 o 
  -4  15   7       77.52       28.34     73.90 o 
  -3  15   7      817.10      786.94    186.35 o 
  -2  15   7      166.10      165.66     51.01 o 
  -1  15   7      400.88      377.98     31.62 o 
   0  15   7      383.23      323.67     33.99 o 
   1  15   7      330.66      336.37     55.71 o 
   2  15   7      181.03      165.46     50.82 o 
   3  15   7      754.53      967.75    111.36 o 
   4  15   7      115.18       49.66     76.61 o 
  -3  16   7       70.12       30.92     74.80 o 
  -2  16   7      141.08      151.95     55.07 o 
  -1  16   7      939.60      896.61     60.36 o 
   0  16   7      347.54      309.14     39.90 o 
   1  16   7     1099.83     1121.76     78.79 o 
   2  16   7      117.40       28.84     52.42 o 
   3  16   7       74.26       35.22     81.44 o 
  -3  17   7      613.62      621.05    103.22 o 
  -2  17   7      212.87      251.36     60.53 o 
  -1  17   7      334.46      318.24     41.42 o 
   0  17   7      350.43      340.19     43.74 o 
   1  17   7      423.79      414.12     56.83 o 
   2  17   7      195.21      291.64     70.35 o 
   3  17   7      565.55      543.07    105.01 o 
  -2  18   7      222.95      216.86    102.17 o 
  -1  18   7      700.64      708.36     47.55 o 
   0  18   7      266.91      213.83     42.97 o 
   1  18   7      597.80      590.40     60.38 o 
   2  18   7      208.57      191.22     62.09 o 
  -2  19   7       93.32       40.09     59.85 o 
  -1  19   7      120.90       80.54     33.53 o 
   0  19   7        3.75       -8.31     38.66 o 
   1  19   7       64.51       37.25     43.06 o 
   2  19   7      138.07       30.26     61.35 o 
  -1  20   7      163.92      170.99     36.47 o 
   0  20   7      621.10      536.60     60.75 o 
   1  20   7      184.83      184.92     49.04 o 
   0   0   8     5783.57     5747.15    221.81 o 
   1   0   8     4217.45     4197.15    139.98 o 
   2   0   8      257.92      239.44     23.21 o 
   3   0   8     2469.26     2335.40     93.32 o 
   4   0   8      771.38      911.42     59.69 o 
   5   0   8      171.28       37.30     68.83 o 
  -5   1   8      759.98      677.54     71.73 o 
  -4   1   8     1314.01     1312.20     71.23 o 
  -3   1   8      191.47      166.67     31.19 o 
  -2   1   8     5882.52     5578.12    159.51 o 
  -1   1   8      488.21      492.41     47.74 o 
   0   1   8      122.04      123.68     11.55 o 
   1   1   8      399.93      372.47     25.73 o 
   2   1   8     5761.18     5498.87    158.99 o 
   3   1   8      218.69      229.95     29.58 o 
   4   1   8     1008.26     1127.26     83.40 o 
   5   1   8      740.86      708.30     97.86 o 
  -5   2   8       61.50       80.32     58.63 o 
  -4   2   8      101.13      191.95     52.10 o 
  -3   2   8       52.22       50.00     23.48 o 
  -2   2   8     4483.95     4398.44    128.83 o 
  -1   2   8     1232.70     1233.18     43.31 o 
   0   2   8     1828.27     1832.53     66.01 o 
   1   2   8     1202.56     1184.17     47.84 o 
   2   2   8     4325.50     4364.37    127.98 o 
   3   2   8      106.89       95.25     20.44 o 
   4   2   8      170.34      206.71     40.90 o 
   5   2   8       17.30      -35.24     66.14 o 
  -5   3   8      350.02      366.26     60.97 o 
  -4   3   8     1133.40     1177.72     75.42 o 
  -3   3   8      318.85      325.55     33.56 o 
  -2   3   8     1534.55     1434.64     57.06 o 
  -1   3   8     2636.48     2564.05     80.78 o 
   0   3   8     3126.26     3023.46    122.21 o 
   1   3   8     2737.23     2685.71     76.33 o 
   2   3   8     1283.48     1210.61     46.67 o 
   3   3   8      230.96      298.89     31.31 o 
   4   3   8     1121.22     1152.13     72.84 o 
   5   3   8      431.94      401.59     59.10 o 
  -5   4   8      645.77      773.49     75.18 o 
  -4   4   8      602.98      581.69     58.15 o 
  -3   4   8     1504.26     1453.48     51.73 o 
  -2   4   8      434.47      495.68     33.97 o 
  -1   4   8      436.17      552.06     44.13 o 
   0   4   8      359.27      368.63     26.46 o 
   1   4   8      906.27      891.29     37.75 o 
   2   4   8      773.07      703.13     38.76 o 
   3   4   8     1431.83     1414.19     60.31 o 
   4   4   8      501.27      552.34     54.64 o 
   5   4   8      707.30      739.64     97.23 o 
  -5   5   8       16.09       42.74     51.82 o 
  -4   5   8      480.44      497.48     56.56 o 
  -3   5   8     1293.94     1194.02     48.35 o 
  -2   5   8     3022.47     3007.40    101.67 o 
  -1   5   8     3753.60     3955.53    114.89 o 
   0   5   8     2746.03     2857.69     76.66 o 
   1   5   8     3298.39     3437.52    105.53 o 
   2   5   8     2891.20     2817.86    109.61 o 
   3   5   8     1267.24     1259.15     57.16 o 
   4   5   8      334.80      336.72     50.57 o 
   5   5   8       32.99      -50.13     60.91 o 
  -5   6   8      154.84      167.45     58.74 o 
  -4   6   8        7.17      -15.71     40.41 o 
  -3   6   8      478.61      534.35     51.43 o 
  -2   6   8     1638.83     1635.18     55.67 o 
  -1   6   8     5052.55     5139.45    120.79 o 
   0   6   8      291.96      306.16     15.28 o 
   1   6   8     5098.29     5086.90    157.01 o 
   2   6   8     1803.40     1667.81    112.58 o 
   3   6   8      502.99      594.90     59.66 o 
   4   6   8       57.59       24.11     40.21 o 
   5   6   8      104.60      123.13    108.19 o 
  -5   7   8       51.38       65.38     78.70 o 
  -4   7   8     1093.39      979.24     78.46 o 
  -3   7   8     1825.35     1675.58     83.17 o 
  -2   7   8      233.91      263.88     27.77 o 
  -1   7   8      996.69     1006.99     34.41 o 
   0   7   8     4972.46     5142.94    104.62 o 
   1   7   8      964.70      900.33     47.99 o 
   2   7   8      229.14      237.69     33.79 o 
   3   7   8     2195.10     2163.16    113.04 o 
   4   7   8     1227.72     1283.68     80.89 o 
   5   7   8       44.84      -12.95     72.13 o 
  -5   8   8      499.11      427.46     71.65 o 
  -4   8   8      929.04      904.04     76.07 o 
  -3   8   8      199.91      146.52     35.59 o 
  -2   8   8     1464.12     1466.01     55.89 o 
  -1   8   8     1883.05     1935.42     55.32 o 
   0   8   8      871.26      918.75     31.29 o 
   1   8   8     1879.36     1951.93     59.71 o 
   2   8   8     1605.30     1468.40     72.94 o 
   3   8   8      182.52      199.94     39.82 o 
   4   8   8      909.93      975.36     85.15 o 
   5   8   8      442.99      595.56    159.42 o 
  -5   9   8      113.60      173.94     64.43 o 
  -4   9   8       84.67       85.04     40.40 o 
  -3   9   8     2054.78     2044.79     85.85 o 
  -2   9   8     1235.60     1261.34     54.99 o 
  -1   9   8     2343.95     2242.25     73.47 o 
   0   9   8     1387.39     1475.58     54.11 o 
   1   9   8     2031.15     2029.51     65.11 o 
   2   9   8     1346.82     1383.79     67.98 o 
   3   9   8     1828.42     1963.21    153.51 o 
   4   9   8       64.60      112.79     73.99 o 
   5   9   8      138.65      139.05    131.36 o 
  -5  10   8      219.39      171.99     71.88 o 
  -4  10   8      188.37      207.67     48.18 o 
  -3  10   8      359.66      397.94     46.43 o 
  -2  10   8     1340.50     1325.00     57.43 o 
  -1  10   8     2211.03     2244.73     71.41 o 
   0  10   8        7.57        8.90     15.03 o 
   1  10   8     2272.84     2399.05     71.69 o 
   2  10   8     1382.37     1410.83     73.58 o 
   3  10   8      307.93      368.32     50.47 o 
   4  10   8      200.52      142.31     64.93 o 
   5  10   8      182.80      325.82    144.53 o 
  -5  11   8       42.16      158.94     91.10 o 
  -4  11   8      184.92      198.26     48.38 o 
  -3  11   8      642.29      667.90     57.60 o 
  -2  11   8     1260.73     1225.49     56.80 o 
  -1  11   8       78.18       54.48     24.22 o 
   0  11   8     3269.94     3331.84     80.90 o 
   1  11   8       75.96       85.76     21.15 o 
   2  11   8     1117.31     1268.46     72.34 o 
   3  11   8      708.61      655.65     84.67 o 
   4  11   8      167.99      231.53     71.48 o 
   5  11   8       74.16       -6.14    126.91 o 
  -4  12   8       94.85      204.33     94.09 o 
  -3  12   8       91.94      190.60     53.21 o 
  -2  12   8      233.12      229.85     39.95 o 
  -1  12   8      856.12      806.39     46.73 o 
   0  12   8     3298.84     3376.29     83.28 o 
   1  12   8      938.51      913.38     45.62 o 
   2  12   8      176.24      140.74     34.32 o 
   3  12   8      132.00      126.90     66.17 o 
   4  12   8       60.88       83.09     69.68 o 
  -4  13   8      316.77      263.52     66.08 o 
  -3  13   8      462.86      405.44     64.56 o 
  -2  13   8     1096.39     1064.44     72.93 o 
  -1  13   8     2495.54     2457.48     89.29 o 
   0  13   8      921.20      929.08     42.07 o 
   1  13   8     2548.30     2532.26     80.61 o 
   2  13   8     1179.95     1125.42     95.96 o 
   3  13   8      333.65      418.29     81.90 o 
   4  13   8      326.56      392.56    102.38 o 
  -4  14   8      128.94       50.84     63.80 o 
  -3  14   8     1287.55     1266.59     96.40 o 
  -2  14   8      190.77      202.53     50.41 o 
  -1  14   8      516.99      492.76     40.61 o 
   0  14   8      924.46      871.93     46.92 o 
   1  14   8      565.79      542.83     37.44 o 
   2  14   8      232.49      205.42     48.98 o 
   3  14   8     1193.11     1348.64    122.11 o 
   4  14   8       76.64       69.10     77.33 o 
  -4  15   8      503.23      488.18     92.83 o 
  -3  15   8       30.19      236.09     79.08 o 
  -2  15   8      633.21      588.15     66.54 o 
  -1  15   8     1014.74     1029.87     47.27 o 
   0  15   8     1396.38     1294.81     68.82 o 
   1  15   8     1113.93     1079.17     54.12 o 
   2  15   8      712.11      880.55    161.87 o 
   3  15   8       29.25       33.24     74.87 o 
   4  15   8      549.12      476.55     97.01 o 
  -3  16   8      330.62      376.45     89.62 o 
  -2  16   8      255.80      163.92     56.32 o 
  -1  16   8      353.74      398.92     37.26 o 
   0  16   8      706.28      716.42     52.83 o 
   1  16   8      360.36      341.43     40.53 o 
   2  16   8      250.76      202.55     77.26 o 
   3  16   8      417.40      529.13    137.52 o 
  -3  17   8        3.29      -20.23     74.46 o 
  -2  17   8      791.98      848.62     78.70 o 
  -1  17   8      545.57      569.07     44.02 o 
   0  17   8       72.04        3.99     33.80 o 
   1  17   8      502.87      508.40     56.76 o 
   2  17   8      826.08      808.27     78.56 o 
   3  17   8        9.14       53.50     83.51 o 
  -2  18   8      390.86      505.20    116.08 o 
  -1  18   8      175.00      147.14     34.22 o 
   0  18   8      594.99      615.54     54.27 o 
   1  18   8      168.53      190.79     46.12 o 
   2  18   8      354.09      353.40    100.52 o 
  -2  19   8      316.84      277.39     69.25 o 
  -1  19   8       82.67      115.56     51.09 o 
   0  19   8        8.62       31.17     60.86 o 
   1  19   8       89.38       -5.68     73.82 o 
   2  19   8      339.75      282.36    153.83 o 
  -1  20   8       44.13       15.69     33.16 o 
   0  20   8        8.28       14.58     43.47 o 
   1  20   8       28.36      -21.89     42.43 o 
   1   0   9       69.77       50.78     16.93 o 
   2   0   9      593.61      549.79     28.65 o 
   3   0   9       24.35      -16.91     22.83 o 
   4   0   9     1720.26     1753.13     84.70 o 
   5   0   9      389.62      320.86    109.95 o 
  -5   1   9      180.84      136.96     62.95 o 
  -4   1   9      677.68      751.38     73.44 o 
  -3   1   9     1479.07     1373.74     63.14 o 
  -2   1   9     2678.64     2678.60     89.21 o 
  -1   1   9      913.61      846.50     34.55 o 
   0   1   9    13057.67    13265.11    417.96 o 
   1   1   9      903.27      886.01     39.59 o 
   2   1   9     3263.95     3180.43     90.21 o 
   3   1   9     1327.68     1271.84     51.52 o 
   4   1   9      807.41      797.50     67.41 o 
   5   1   9      146.07      138.56     64.07 o 
  -5   2   9      115.55      195.27    131.13 o 
  -4   2   9      736.56      769.74     77.89 o 
  -3   2   9      719.78      671.05     35.23 o 
  -2   2   9     6248.73     6064.23    169.57 o 
  -1   2   9      142.16      160.49     27.67 o 
   0   2   9       89.23      100.52     12.31 o 
   1   2   9      264.03      270.28     15.76 o 
   2   2   9     5895.69     5704.97    168.38 o 
   3   2   9      716.41      669.51     31.79 o 
   4   2   9      788.25      886.53     71.09 o 
   5   2   9       66.61       20.84     59.41 o 
  -5   3   9       19.16       81.84     60.60 o 
  -4   3   9      687.64      710.84     62.22 o 
  -3   3   9     1245.03     1221.10     60.82 o 
  -2   3   9     1350.32     1255.70     57.41 o 
  -1   3   9     3515.83     3313.40    115.69 o 
   0   3   9     2832.42     2726.01    110.57 o 
   1   3   9     3648.87     3410.84     95.50 o 
   2   3   9     1725.62     1638.02     76.40 o 
   3   3   9     1349.81     1332.92     45.98 o 
   4   3   9      796.45      755.13     65.45 o 
   5   3   9       79.20      147.17     76.45 o 
  -5   4   9      862.05      853.82     99.46 o 
  -4   4   9      414.55      462.89     54.45 o 
  -3   4   9      712.41      678.17     35.41 o 
  -2   4   9      172.43      214.65     30.56 o 
  -1   4   9     2290.76     2288.21     71.85 o 
   0   4   9     3579.39     3906.93    157.22 o 
   1   4   9     2461.27     2287.13     71.59 o 
   2   4   9       54.66       48.33     20.81 o 
   3   4   9      345.38      412.67     82.89 o 
   4   4   9      296.05      276.17     45.50 o 
   5   4   9      861.59      986.13     78.03 o 
  -5   5   9      524.11      603.92     77.55 o 
  -4   5   9      665.37      641.47     61.94 o 
  -3   5   9      276.28      317.37     33.47 o 
  -2   5   9      454.90      424.62     27.39 o 
  -1   5   9    10102.74    10380.73    238.20 o 
   0   5   9     4720.54     4788.86    169.69 o 
   1   5   9     9067.53     9212.86    264.37 o 
   2   5   9      409.66      390.63     44.42 o 
   3   5   9      320.99      398.96     35.52 o 
   4   5   9      509.30      609.08     57.68 o 
   5   5   9      613.82      699.21     92.15 o 
  -5   6   9      133.90      136.41     57.61 o 
  -4   6   9      114.07       29.54     44.43 o 
  -3   6   9     5370.18     5275.61    162.52 o 
  -2   6   9      379.96      347.04     26.88 o 
  -1   6   9     1620.75     1635.02     55.47 o 
   0   6   9     1961.61     1920.37     44.78 o 
   1   6   9     1807.95     1719.79     66.55 o 
   2   6   9      336.45      347.74     36.27 o 
   3   6   9     5366.19     5025.13    186.72 o 
   4   6   9      105.90       76.57     43.19 o 
   5   6   9       73.10       28.54     91.63 o 
  -5   7   9      559.39      720.69    134.96 o 
  -4   7   9      120.71       83.25     49.23 o 
  -3   7   9      455.92      428.25     41.52 o 
  -2   7   9       95.07       51.83     22.08 o 
  -1   7   9     7734.01     7702.39    179.26 o 
   0   7   9      214.22      293.89     17.84 o 
   1   7   9     8036.59     7821.71    265.83 o 
   2   7   9       58.52       28.53     27.56 o 
   3   7   9      431.92      543.06    114.65 o 
   4   7   9       94.87      113.49     73.33 o 
   5   7   9      590.73      677.42     97.19 o 
  -5   8   9      391.00      509.68     73.48 o 
  -4   8   9      147.16      115.03     58.74 o 
  -3   8   9     1352.05     1318.74     65.83 o 
  -2   8   9      486.46      515.35     50.85 o 
  -1   8   9      780.78      728.96     29.97 o 
   0   8   9      478.75      487.53     26.48 o 
   1   8   9      608.25      582.92     30.27 o 
   2   8   9      508.26      577.31     46.73 o 
   3   8   9     1234.71     1194.94     92.83 o 
   4   8   9      185.53      249.33     60.78 o 
   5   8   9      397.13      319.95    141.28 o 
  -5   9   9      418.76      434.35     74.75 o 
  -4   9   9       71.23       56.70     49.38 o 
  -3   9   9       32.39       48.58     34.73 o 
  -2   9   9      925.68      911.45     45.35 o 
  -1   9   9     2176.52     2113.95     59.68 o 
   0   9   9      176.24      213.16     18.65 o 
   1   9   9     1984.40     2006.35     64.11 o 
   2   9   9      876.61      856.19     48.22 o 
   3   9   9       24.88       -0.65     33.60 o 
   4   9   9       96.91       26.00     59.04 o 
   5   9   9      397.94      424.62    156.58 o 
  -5  10   9      132.07       78.71     93.87 o 
  -4  10   9      141.87       70.25     68.69 o 
  -3  10   9     2324.79     2284.20     94.48 o 
  -2  10   9     1065.93     1183.55     55.17 o 
  -1  10   9      122.77      129.46     24.32 o 
   0  10   9      697.58      728.28     35.89 o 
   1  10   9      127.03      154.61     21.79 o 
   2  10   9     1242.85     1184.29     58.24 o 
   3  10   9     2364.84     2185.68    106.58 o 
   4  10   9      177.69      194.62     69.07 o 
   5  10   9       99.01      115.83    134.28 o 
  -5  11   9      234.55      391.36    117.42 o 
  -4  11   9      191.88      238.12     51.02 o 
  -3  11   9       38.69       35.93     39.88 o 
  -2  11   9      711.28      762.03     45.84 o 
  -1  11   9     2311.33     2300.57     80.01 o 
   0  11   9     4115.80     4322.68    107.33 o 
   1  11   9     2150.59     2126.31     69.70 o 
   2  11   9      698.91      632.66     54.24 o 
   3  11   9       82.23       69.69     67.57 o 
   4  11   9      167.08      281.26     76.29 o 
   5  11   9      246.26      215.43    142.06 o 
  -4  12   9      327.66      247.19     54.14 o 
  -3  12   9      448.79      501.57     87.18 o 
  -2  12   9      913.58     1072.29     60.37 o 
  -1  12   9      340.72      311.79     34.62 o 
   0  12   9       26.87       15.83     25.60 o 
   1  12   9      422.82      469.20     32.43 o 
   2  12   9      975.01      905.62     66.06 o 
   3  12   9      482.16      368.88     78.81 o 
   4  12   9      362.19      410.62    122.54 o 
  -4  13   9       17.03       92.98     60.15 o 
  -3  13   9      135.42      124.99     55.16 o 
  -2  13   9      325.35      287.32     44.15 o 
  -1  13   9      737.13      721.81     45.88 o 
   0  13   9     1822.49     1858.66     81.18 o 
   1  13   9      757.38      794.98     42.25 o 
   2  13   9      362.29      306.11     49.31 o 
   3  13   9      111.58      135.58     71.50 o 
   4  13   9       57.94      123.74     75.29 o 
  -4  14   9      326.43      409.79     73.22 o 
  -3  14   9       45.49       42.45     57.10 o 
  -2  14   9      576.04      579.11     62.95 o 
  -1  14   9      140.62       84.81     47.26 o 
   0  14   9      191.56      213.79     36.90 o 
   1  14   9      128.46      108.03     26.02 o 
   2  14   9      532.87      562.76     61.37 o 
   3  14   9       18.57       82.08     75.40 o 
   4  14   9      414.89      348.02    138.14 o 
  -4  15   9      198.98      111.99     87.20 o 
  -3  15   9      135.01      157.04     88.76 o 
  -2  15   9      436.28      437.91     60.64 o 
  -1  15   9      340.32      385.49     32.62 o 
   0  15   9     4088.87     3930.78    156.66 o 
   1  15   9      338.27      314.41     38.45 o 
   2  15   9      410.98      406.08     70.56 o 
   3  15   9       87.43       99.88     78.93 o 
   4  15   9      207.57       94.00     85.30 o 
  -3  16   9        2.06      120.58     78.82 o 
  -2  16   9      740.19      735.63     74.67 o 
  -1  16   9       65.93       50.80     25.72 o 
   0  16   9       21.18        4.22     31.48 o 
   1  16   9       20.54      -20.70     31.32 o 
   2  16   9      866.19     1022.35    135.58 o 
   3  16   9        6.86       25.81     83.71 o 
  -3  17   9        9.26      -25.40     79.46 o 
  -2  17   9       87.05       94.67     90.18 o 
  -1  17   9       36.91       53.62     23.72 o 
   0  17   9      858.91      839.65     58.82 o 
   1  17   9       17.82       16.07     35.64 o 
   2  17   9       88.97      109.91     54.60 o 
   3  17   9       24.67       39.21     86.54 o 
  -2  18   9      258.32      193.47     65.37 o 
  -1  18   9        0.87        0.55     30.82 o 
   0  18   9        9.16      -51.17     35.36 o 
   1  18   9       19.46       46.73     41.80 o 
   2  18   9      176.26      155.74     60.09 o 
  -2  19   9      225.65      212.53     67.79 o 
  -1  19   9      529.44      420.41     43.79 o 
   0  19   9      465.43      522.36     75.10 o 
   1  19   9      652.72      686.57     86.78 o 
   2  19   9      252.15      237.74     80.38 o 
   0  20   9      250.52      173.96     49.06 o 
   0   0  10    28532.91    29195.54   1584.44 o 
   1   0  10      135.68      151.14     13.66 o 
   2   0  10     3748.02     3447.63    103.84 o 
   3   0  10       80.06      100.81     18.57 o 
   4   0  10       15.83      -15.56     38.63 o 
   5   0  10        3.17       -2.00     57.80 o 
  -5   1  10        5.48      -35.36     70.11 o 
  -4   1  10     3186.78     3343.57    168.77 o 
  -3   1  10      141.50      135.13     23.11 o 
  -2   1  10     7172.34     6798.41    188.59 o 
  -1   1  10      710.91      665.11     28.38 o 
   0   1  10      283.25      307.06     17.52 o 
   1   1  10      667.48      658.64     27.41 o 
   2   1  10     6554.39     6303.60    216.47 o 
   3   1  10      217.02      229.49     21.07 o 
   4   1  10     3296.86     3354.84    161.67 o 
   5   1  10        4.08       11.40     59.57 o 
  -5   2  10      202.13      250.79     69.83 o 
  -4   2  10      290.52      296.04     60.22 o 
  -3   2  10      311.92      343.45     24.13 o 
  -2   2  10     3641.33     3428.62    107.69 o 
  -1   2  10     1053.47     1130.96     48.04 o 
   0   2  10    18807.58    19696.33    526.75 o 
   1   2  10     1462.09     1507.77     39.35 o 
   2   2  10     3985.47     3770.06    129.59 o 
   3   2  10      273.12      293.40     23.54 o 
   4   2  10      288.34      219.80     49.25 o 
   5   2  10      209.90      178.21     77.46 o 
  -5   3  10      125.20      114.45     61.93 o 
  -4   3  10      881.32     1023.58     72.76 o 
  -3   3  10     2352.11     2418.11    106.09 o 
  -2   3  10     6046.92     5865.95    210.08 o 
  -1   3  10     3158.59     3461.78     97.12 o 
   0   3  10     1267.92     1383.50     42.13 o 
   1   3  10     3444.48     3577.58    106.20 o 
   2   3  10     7063.87     6781.64    253.93 o 
   3   3  10     2301.98     2258.63     77.58 o 
   4   3  10      842.11      990.71     84.14 o 
   5   3  10      200.10      193.78     70.57 o 
  -5   4  10      508.85      582.64     69.23 o 
  -4   4  10      278.41      258.05     49.35 o 
  -3   4  10      227.12      225.46     28.89 o 
  -2   4  10     1908.04     1762.10     61.21 o 
  -1   4  10     1115.82     1078.12     36.58 o 
   0   4  10     5151.63     5231.72    138.20 o 
   1   4  10     1059.30      992.01     39.77 o 
   2   4  10     1807.75     1732.67     88.36 o 
   3   4  10      231.48      211.87     32.92 o 
   4   4  10      287.73      307.74     65.85 o 
   5   4  10      558.98      663.92     88.29 o 
  -5   5  10      509.07      576.81     70.97 o 
  -4   5  10      832.11      965.28     72.42 o 
  -3   5  10     3611.51     3375.52    109.74 o 
  -2   5  10     3462.71     3385.65     95.79 o 
  -1   5  10     1171.84     1186.32     36.66 o 
   0   5  10      250.66      283.41     15.65 o 
   1   5  10     1098.96     1059.88     45.60 o 
   2   5  10     3650.97     3401.63    150.15 o 
   3   5  10     3159.00     2995.42    124.77 o 
   4   5  10      855.09      900.29     69.23 o 
   5   5  10      466.27      548.61    106.59 o 
  -5   6  10      330.61      387.81     65.54 o 
  -4   6  10      291.58      298.03     53.41 o 
  -3   6  10      363.80      343.40     38.97 o 
  -2   6  10      490.47      457.05     29.41 o 
  -1   6  10     5221.62     5229.65    120.46 o 
   0   6  10     8808.96     9814.76    333.43 o 
   1   6  10     4876.22     4865.76    198.62 o 
   2   6  10      422.53      377.78     38.15 o 
   3   6  10      369.27      381.77     55.41 o 
   4   6  10      268.18      257.84     50.25 o 
   5   6  10      380.12      409.96     85.03 o 
  -5   7  10      311.20      320.76     67.94 o 
  -4   7  10      770.60      787.68     70.15 o 
  -3   7  10     2974.32     2885.03    104.84 o 
  -2   7  10       93.47      100.78     23.34 o 
  -1   7  10      526.86      512.75     24.84 o 
   0   7  10      428.00      497.91     27.18 o 
   1   7  10      507.78      475.97     25.51 o 
   2   7  10       72.71       70.36     29.30 o 
   3   7  10     3067.99     2972.25    122.37 o 
   4   7  10      758.27      710.44     60.78 o 
   5   7  10      341.39      210.28    129.74 o 
  -5   8  10      228.22      390.73     69.54 o 
  -4   8  10       87.94       69.37     57.60 o 
  -3   8  10       47.11       27.23     32.55 o 
  -2   8  10       48.78       -2.56     22.76 o 
  -1   8  10     1096.44     1085.78     39.53 o 
   0   8  10        4.70      -17.57     12.72 o 
   1   8  10     1160.76     1139.63     53.11 o 
   2   8  10       38.10       49.53     31.17 o 
   3   8  10       41.88       40.93     56.14 o 
   4   8  10       77.98       40.98     59.86 o 
   5   8  10      308.78      449.41    149.80 o 
  -5   9  10      128.11       63.25     89.78 o 
  -4   9  10      104.22       94.50     56.81 o 
  -3   9  10     1510.99     1501.87     74.29 o 
  -2   9  10      242.95      257.38     30.72 o 
  -1   9  10     1019.35      985.20     45.45 o 
   0   9  10        8.90       -4.81     14.98 o 
   1   9  10      940.83      968.07     45.13 o 
   2   9  10      155.30      153.45     36.91 o 
   3   9  10     1712.66     1719.04    186.74 o 
   4   9  10      134.11        0.91     57.75 o 
   5   9  10      108.17     -140.33    119.84 o 
  -5  10  10      305.22      422.10     78.53 o 
  -4  10  10       55.64      117.78     49.10 o 
  -3  10  10      155.47      100.59     39.58 o 
  -2  10  10       14.64       -4.33     26.58 o 
  -1  10  10     1848.76     1767.23     54.75 o 
   0  10  10      889.76      894.23     37.39 o 
   1  10  10     1630.06     1669.80     58.40 o 
   2  10  10       49.85       26.49     26.51 o 
   3  10  10      175.23      183.98    107.32 o 
   4  10  10       63.65       48.74     63.89 o 
   5  10  10      238.20      326.40    151.85 o 
  -4  11  10      603.98      635.02     63.25 o 
  -3  11  10      869.47      967.93     65.35 o 
  -2  11  10      889.86      944.10     51.61 o 
  -1  11  10     1502.84     1370.51     63.41 o 
   0  11  10       30.98       52.30     21.25 o 
   1  11  10     1542.90     1431.27     53.17 o 
   2  11  10     1025.82     1087.95     58.33 o 
   3  11  10      859.10      927.17     83.82 o 
   4  11  10      506.23      585.24     91.23 o 
  -4  12  10      210.90      162.28     51.60 o 
  -3  12  10       24.60       32.18     43.21 o 
  -2  12  10      347.85      365.13     39.15 o 
  -1  12  10      334.78      344.22     34.97 o 
   0  12  10     1287.32     1378.95     62.86 o 
   1  12  10      543.16      560.52     33.93 o 
   2  12  10      257.32      263.04     37.89 o 
   3  12  10       19.29       -9.57     60.08 o 
   4  12  10      217.23      259.05     78.99 o 
  -4  13  10      342.16      296.62     67.85 o 
  -3  13  10      911.96      969.67     82.35 o 
  -2  13  10      960.24     1005.38     63.70 o 
  -1  13  10       47.90       33.64     27.25 o 
   0  13  10        1.23      -17.08     25.92 o 
   1  13  10       18.09       -9.56     19.71 o 
   2  13  10      820.13      922.54     70.00 o 
   3  13  10      985.42     1071.40    107.33 o 
   4  13  10      415.04      553.58     92.99 o 
  -4  14  10       55.58       63.51     64.67 o 
  -3  14  10       88.73       77.95     69.47 o 
  -2  14  10      268.80      401.95    114.75 o 
  -1  14  10       59.28       33.31     29.13 o 
   0  14  10      614.42      609.49     66.53 o 
   1  14  10       52.96       32.26     20.96 o 
   2  14  10      314.51      338.75     53.82 o 
   3  14  10      111.14       76.18     75.58 o 
   4  14  10       90.49      135.05     81.97 o 
  -3  15  10        6.98      -20.32     70.91 o 
  -2  15  10     1149.82     1121.87     87.49 o 
  -1  15  10       24.68       14.26     27.27 o 
   0  15  10       21.30       56.88     33.19 o 
   1  15  10       27.89       40.68     26.67 o 
   2  15  10     1006.84     1029.77     78.08 o 
   3  15  10        9.49      -47.52     72.53 o 
  -3  16  10       40.19      -62.27    104.18 o 
  -2  16  10      139.06      127.78     55.62 o 
  -1  16  10      259.21      257.75     27.19 o 
   0  16  10     1019.84      913.32     60.28 o 
   1  16  10      278.89      251.69     49.35 o 
   2  16  10      141.24      128.23     54.78 o 
   3  16  10       50.10     -102.95     74.78 o 
  -3  17  10      105.89       90.98     82.78 o 
  -2  17  10      494.41      596.06     84.50 o 
  -1  17  10      238.43      237.51     29.58 o 
   0  17  10       16.74       -1.57     49.56 o 
   1  17  10      293.67      235.45     42.15 o 
   2  17  10      299.86      230.08     74.27 o 
   3  17  10      102.80       28.78     89.17 o 
  -2  18  10      119.30       51.48     59.99 o 
  -1  18  10      486.40      479.12     43.15 o 
   0  18  10      858.99      791.64     59.65 o 
   1  18  10      534.30      511.43    134.33 o 
   2  18  10      118.76      130.06     59.78 o 
  -1  19  10      140.02      124.10     35.83 o 
   0  19  10        5.75      -29.81     37.51 o 
   1  19  10      137.40       92.28     46.29 o 
   0  20  10      218.96      171.01     48.86 o 
   1   0  11       61.94       98.17     11.02 o 
   2   0  11     2555.86     2510.01     93.23 o 
   3   0  11      543.39      577.44     29.73 o 
   4   0  11      115.48      159.96     67.50 o 
   5   0  11        1.40      -48.46     69.59 o 
  -5   1  11      155.34       74.91     78.56 o 
  -4   1  11      460.74      507.69     62.58 o 
  -3   1  11      266.71      303.55     23.64 o 
  -2   1  11     1614.41     1657.68     67.84 o 
  -1   1  11      267.15      258.24     19.42 o 
   0   1  11     4148.51     3913.72    110.83 o 
   1   1  11      256.70      247.58     22.83 o 
   2   1  11     1652.80     1556.28     65.07 o 
   3   1  11      312.73      298.43     23.78 o 
   4   1  11      634.17      639.34     96.85 o 
   5   1  11      135.87      137.76     66.08 o 
  -5   2  11       26.03       27.06     72.39 o 
  -4   2  11     1717.16     1728.73    109.17 o 
  -3   2  11      982.40      953.32     46.92 o 
  -2   2  11     4377.93     4312.83    153.11 o 
  -1   2  11     1100.68     1166.38     37.64 o 
   0   2  11       12.84       -3.41     14.11 o 
   1   2  11      960.54      971.36     38.92 o 
   2   2  11     4601.53     4525.39    151.41 o 
   3   2  11     1167.10     1174.87     42.51 o 
   4   2  11     1469.89     1511.66     98.13 o 
   5   2  11       10.58       53.24     60.86 o 
  -5   3  11      179.19      146.29     66.35 o 
  -4   3  11      138.59      138.32     53.60 o 
  -3   3  11      924.87      902.27     45.60 o 
  -2   3  11     1867.58     1780.13     71.12 o 
  -1   3  11     5998.55     6463.36    152.24 o 
   0   3  11     2093.05     1939.03     55.26 o 
   1   3  11     6824.83     7054.78    166.04 o 
   2   3  11     1410.94     1437.88     62.38 o 
   3   3  11      900.65      957.87    108.31 o 
   4   3  11       76.67       80.12     44.32 o 
   5   3  11      140.55       92.34     66.72 o 
  -5   4  11      188.62      145.53     56.60 o 
  -4   4  11      107.59      201.58     46.49 o 
  -3   4  11     2958.20     2925.00    114.07 o 
  -2   4  11      327.75      296.66     25.96 o 
  -1   4  11     1906.98     1950.60     59.72 o 
   0   4  11      204.57      224.20     14.17 o 
   1   4  11     1892.13     1925.91     60.71 o 
   2   4  11      254.78      236.80     36.79 o 
   3   4  11     2725.56     2651.46    128.49 o 
   4   4  11       53.45       54.03     40.26 o 
   5   4  11      304.84      233.46     73.05 o 
  -5   5  11     1656.12     1720.04    168.27 o 
  -4   5  11      961.35      958.40     73.09 o 
  -3   5  11      596.74      636.89     45.53 o 
  -2   5  11      273.69      279.90     25.50 o 
  -1   5  11     3034.13     3006.43     76.98 o 
   0   5  11     3987.85     4438.81    116.60 o 
   1   5  11     3064.90     2871.62     87.54 o 
   2   5  11      427.18      445.17     89.86 o 
   3   5  11      598.54      671.24     87.75 o 
   4   5  11      957.38      996.76     94.79 o 
   5   5  11     1619.72     1510.42    130.65 o 
  -5   6  11      800.38      891.33     90.98 o 
  -4   6  11      284.45      158.80     74.74 o 
  -3   6  11     1333.46     1358.25     78.60 o 
  -2   6  11      738.08      815.40     38.61 o 
  -1   6  11     1791.29     1844.56     52.67 o 
   0   6  11      297.91      344.50     16.82 o 
   1   6  11     1896.48     1848.66     61.24 o 
   2   6  11      661.33      656.30     49.30 o 
   3   6  11     1638.38     1614.58     79.31 o 
   4   6  11      305.71      289.76     62.76 o 
   5   6  11      773.20      900.53    173.77 o 
  -5   7  11      153.65      154.46     62.27 o 
  -4   7  11       17.14       39.85     45.51 o 
  -3   7  11      663.47      611.83     49.05 o 
  -2   7  11      285.41      309.87     28.37 o 
  -1   7  11     5111.65     5163.89    126.63 o 
   0   7  11     2770.80     3278.12    108.74 o 
   1   7  11     5492.49     5465.76    148.39 o 
   2   7  11      225.88      258.75     42.19 o 
   3   7  11      647.36      698.27     56.43 o 
   4   7  11        5.18      -70.71     58.91 o 
   5   7  11      145.74      252.78    134.75 o 
  -5   8  11      115.96      147.76     63.12 o 
  -4   8  11      183.41      144.69     82.22 o 
  -3   8  11     2230.64     2266.38     91.81 o 
  -2   8  11      890.36      920.29     45.11 o 
  -1   8  11      743.67      771.47     33.54 o 
   0   8  11      450.01      509.95     23.82 o 
   1   8  11      776.74      770.54     40.43 o 
   2   8  11      966.33      935.29     60.77 o 
   3   8  11     2327.91     2435.41    108.78 o 
   4   8  11      153.21       93.44     44.75 o 
   5   8  11      208.30      247.99    137.40 o 
  -5   9  11      519.41      572.80     79.78 o 
  -4   9  11      141.46      165.31     49.39 o 
  -3   9  11      111.15       81.35     43.52 o 
  -2   9  11      131.18      106.89     27.66 o 
  -1   9  11     5826.77     5812.93    156.27 o 
   0   9  11      530.90      563.52     28.51 o 
   1   9  11     5608.18     5607.92    173.46 o 
   2   9  11      210.26      213.87     39.24 o 
   3   9  11      103.40      171.42     44.07 o 
   4   9  11      184.36      314.42     70.03 o 
   5   9  11      493.16      548.30    158.92 o 
  -5  10  11      210.73      233.14     71.10 o 
  -4  10  11      331.17      353.94     62.93 o 
  -3  10  11     1008.81     1091.21     64.76 o 
  -2  10  11      411.85      344.39     35.29 o 
  -1  10  11     1846.19     1941.52     58.38 o 
   0  10  11       90.94       85.85     19.63 o 
   1  10  11     1788.11     1757.71    108.25 o 
   2  10  11      237.88      234.66     33.35 o 
   3  10  11      992.97      834.02     74.48 o 
   4  10  11      286.25      218.81     72.23 o 
   5  10  11      148.71       28.69    133.72 o 
  -4  11  11      109.49       67.43     48.06 o 
  -3  11  11      208.05      187.00     45.34 o 
  -2  11  11     2058.69     2069.64     74.77 o 
  -1  11  11      700.99      737.73     36.06 o 
   0  11  11     2087.09     2177.38     72.51 o 
   1  11  11      730.61      770.97     48.63 o 
   2  11  11     1954.74     1913.62     81.21 o 
   3  11  11      238.90      106.48    100.89 o 
   4  11  11       86.24       14.56     68.13 o 
  -4  12  11      446.77      448.22     60.89 o 
  -3  12  11      369.27      466.60     54.34 o 
  -2  12  11     2848.59     2813.12     95.52 o 
  -1  12  11      560.56      613.50     40.64 o 
   0  12  11      437.94      416.36     35.73 o 
   1  12  11      435.00      449.36     44.27 o 
   2  12  11     3050.59     2980.75    111.70 o 
   3  12  11      275.22      302.37     76.93 o 
   4  12  11      401.68      513.13     91.31 o 
  -4  13  11      428.13      481.76     72.23 o 
  -3  13  11      336.11      344.06     64.90 o 
  -2  13  11      409.60      453.26     49.48 o 
  -1  13  11     1305.28     1292.72     62.48 o 
   0  13  11      810.96      893.28     55.69 o 
   1  13  11     1484.15     1414.06     84.58 o 
   2  13  11      391.06      419.57     45.14 o 
   3  13  11      381.31      426.24     83.93 o 
   4  13  11      463.72      452.12     94.46 o 
  -4  14  11      246.54      353.90     77.38 o 
  -3  14  11      259.73      280.52     65.19 o 
  -2  14  11     1072.87     1129.36     80.50 o 
  -1  14  11       26.88       24.85     24.20 o 
   0  14  11       66.92       11.43     30.45 o 
   1  14  11       20.71       29.94     25.92 o 
   2  14  11     1085.98     1162.64     70.44 o 
   3  14  11      252.89      261.76     82.21 o 
   4  14  11      309.46      246.57     90.98 o 
  -3  15  11      174.58      127.09     78.79 o 
  -2  15  11      436.98      522.98     65.64 o 
  -1  15  11      286.50      260.18     31.56 o 
   0  15  11     2002.31     2060.12    106.08 o 
   1  15  11      265.09      324.56     35.17 o 
   2  15  11      481.66      509.90     62.67 o 
   3  15  11      129.15       88.71    111.30 o 
  -3  16  11       68.34       70.36     79.71 o 
  -2  16  11      854.78      754.12     75.27 o 
  -1  16  11       63.74       69.39     23.92 o 
   0  16  11       48.99       23.38     33.45 o 
   1  16  11       98.14       18.79     33.21 o 
   2  16  11      753.39      767.91    104.22 o 
   3  16  11       55.99      -12.37    134.86 o 
  -3  17  11        8.12       -1.23     81.12 o 
  -2  17  11      206.28      256.63     62.94 o 
  -1  17  11       17.16      -14.17     23.21 o 
   0  17  11     1267.59     1154.61     69.54 o 
   1  17  11        2.20      -12.97     46.35 o 
   2  17  11      215.33      158.31     70.09 o 
   3  17  11       17.49       69.16     92.61 o 
  -2  18  11      434.56      425.99     71.20 o 
  -1  18  11      169.94      161.14     35.73 o 
   0  18  11        5.57      -42.37     35.89 o 
   1  18  11      232.97      232.14     49.74 o 
   2  18  11      510.47      457.07     98.77 o 
  -1  19  11      319.01      277.72     44.13 o 
   0  19  11      536.11      495.10     53.46 o 
   1  19  11      329.06      364.32     55.91 o 
   0   0  12     4621.43     4807.71    191.16 o 
   1   0  12      494.10      515.29     25.19 o 
   2   0  12       30.57       15.64     19.74 o 
   3   0  12      239.32      286.59     24.14 o 
   4   0  12      518.67      457.13     89.03 o 
   5   0  12       25.12      -27.64     77.38 o 
  -5   1  12      195.56      314.50     98.81 o 
  -4   1  12     1065.59     1122.76     89.32 o 
  -3   1  12      344.83      389.82     31.22 o 
  -2   1  12     4611.42     4494.15    159.76 o 
  -1   1  12       25.32        1.49     10.33 o 
   0   1  12     3129.38     3435.40     99.09 o 
   1   1  12       67.60       58.31     11.09 o 
   2   1  12     4875.19     4737.05    157.74 o 
   3   1  12      357.20      377.07     29.80 o 
   4   1  12     1383.65     1521.18    139.95 o 
   5   1  12      257.03      218.47     82.33 o 
  -5   2  12       59.77       28.06    117.35 o 
  -4   2  12      534.89      697.08    127.43 o 
  -3   2  12      666.51      748.17     47.90 o 
  -2   2  12      690.25      688.00     50.08 o 
  -1   2  12     3153.37     3433.56    104.57 o 
   0   2  12     4466.51     4403.12    139.00 o 
   1   2  12     2463.31     2629.01     74.94 o 
   2   2  12      589.10      591.33     38.52 o 
   3   2  12      378.11      356.93     45.81 o 
   4   2  12      558.76      547.00     61.76 o 
   5   2  12      106.47      113.33     80.37 o 
  -5   3  12      101.34       93.23     65.46 o 
  -4   3  12     1407.94     1443.65    103.28 o 
  -3   3  12      705.79      698.87     49.38 o 
  -2   3  12     2564.93     2580.73     80.42 o 
  -1   3  12     4852.28     5194.62    126.80 o 
   0   3  12     3305.67     3504.67    102.16 o 
   1   3  12     4412.60     4698.64    149.09 o 
   2   3  12     2378.49     2295.72     89.89 o 
   3   3  12      821.25      930.51     64.87 o 
   4   3  12     1235.04     1277.10     91.70 o 
   5   3  12       55.48       87.27     65.80 o 
  -5   4  12      101.22       90.72     86.26 o 
  -4   4  12      313.75      310.09     51.47 o 
  -3   4  12      913.53      876.02     56.20 o 
  -2   4  12      993.69      945.47     51.77 o 
  -1   4  12     2723.15     2658.78     64.53 o 
   0   4  12     4864.91     5061.61    125.84 o 
   1   4  12     2550.02     2334.78    100.39 o 
   2   4  12      919.42      807.07     60.53 o 
   3   4  12      883.86     1066.70    118.43 o 
   4   4  12      291.00      282.43     64.25 o 
   5   4  12       41.03       15.43     63.55 o 
  -5   5  12        5.29       31.60     52.25 o 
  -4   5  12      297.43      296.24     53.45 o 
  -3   5  12     1692.11     1682.24     71.20 o 
  -2   5  12      176.54      158.67     23.06 o 
  -1   5  12      321.69      333.93     17.94 o 
   0   5  12     1918.62     1807.99     49.99 o 
   1   5  12      564.85      562.62     46.58 o 
   2   5  12      296.57      288.08     40.21 o 
   3   5  12     2114.98     2100.02    107.36 o 
   4   5  12      347.82      454.98     79.08 o 
   5   5  12        4.69       29.74     66.38 o 
  -5   6  12      658.86      620.72     74.61 o 
  -4   6  12      353.21      330.34     54.94 o 
  -3   6  12      500.54      456.69     49.95 o 
  -2   6  12      235.27      255.49     27.09 o 
  -1   6  12     4787.51     4781.37    101.13 o 
   0   6  12      171.53      258.70     17.01 o 
   1   6  12     4146.95     4118.75    130.00 o 
   2   6  12      451.64      424.53     46.70 o 
   3   6  12      461.15      519.98     51.00 o 
   4   6  12      361.44      442.22     51.95 o 
   5   6  12      790.67      674.71    161.66 o 
  -5   7  12      428.42      464.74     73.46 o 
  -4   7  12      137.10      156.81     50.48 o 
  -3   7  12     2586.89     2577.87     96.15 o 
  -2   7  12      687.86      726.90     38.95 o 
  -1   7  12      659.78      671.76     30.16 o 
   0   7  12     2625.37     2829.45     63.30 o 
   1   7  12      693.00      683.03     31.70 o 
   2   7  12      724.06      728.89     86.07 o 
   3   7  12     2265.42     2412.03    111.08 o 
   4   7  12      102.93      101.99     45.12 o 
   5   7  12      470.81      302.75    139.10 o 
  -5   8  12      213.30      152.33     63.56 o 
  -4   8  12      523.23      492.34     48.08 o 
  -3   8  12      129.06      129.55     37.44 o 
  -2   8  12     1243.12     1246.80     51.88 o 
  -1   8  12     4632.16     4552.15    113.15 o 
   0   8  12        3.77        8.43     13.69 o 
   1   8  12     4886.67     4629.70    189.11 o 
   2   8  12     1228.66     1095.59     89.99 o 
   3   8  12      122.38      138.11     62.90 o 
   4   8  12      503.53      546.29     61.53 o 
   5   8  12      197.02        5.94    124.25 o 
  -5   9  12      182.77      226.27     67.23 o 
  -4   9  12      122.27       87.55     38.73 o 
  -3   9  12     1090.96     1171.06     66.56 o 
  -2   9  12      132.25      133.35     28.97 o 
  -1   9  12     2685.54     2754.30     76.62 o 
   0   9  12     3739.57     4061.75    128.20 o 
   1   9  12     2886.49     2869.75    149.65 o 
   2   9  12      138.53       66.09     47.99 o 
   3   9  12     1128.55     1036.01     74.58 o 
   4   9  12      158.80      137.33     47.26 o 
   5   9  12      150.39      297.20    151.85 o 
  -5  10  12      360.81      430.19     76.06 o 
  -4  10  12      215.56      225.05     44.65 o 
  -3  10  12      275.89      223.08     44.87 o 
  -2  10  12      198.57      178.80     32.03 o 
  -1  10  12     2288.61     2329.72     64.49 o 
   0  10  12     1521.64     1592.34     52.54 o 
   1  10  12     1904.77     1768.40     84.86 o 
   2  10  12      187.41      176.44     32.29 o 
   3  10  12      294.94      341.31     52.62 o 
   4  10  12      213.18      231.95     72.13 o 
   5  10  12      391.08      531.86    165.22 o 
  -4  11  12      402.98      417.51     57.22 o 
  -3  11  12      726.14      782.08     62.46 o 
  -2  11  12      386.66      405.26     39.00 o 
  -1  11  12      175.38      160.65     23.73 o 
   0  11  12     1771.95     1954.45     65.30 o 
   1  11  12      160.22       85.45     19.85 o 
   2  11  12      320.13      344.14     43.17 o 
   3  11  12      780.60      792.15     70.27 o 
   4  11  12      394.55      317.28    109.40 o 
  -4  12  12      343.74      329.48     72.67 o 
  -3  12  12      117.82      150.75     46.67 o 
  -2  12  12      928.94      951.17     53.32 o 
  -1  12  12      447.03      512.08     33.21 o 
   0  12  12      659.85      693.11     43.07 o 
   1  12  12      551.00      574.87     40.26 o 
   2  12  12      786.79      800.66     56.34 o 
   3  12  12      146.71       61.13     69.51 o 
   4  12  12      266.85      306.74     85.17 o 
  -4  13  12      123.78       77.12     53.74 o 
  -3  13  12       26.36       -6.23     46.28 o 
  -2  13  12     1137.20     1162.46     66.90 o 
  -1  13  12     1741.99     1671.79     61.62 o 
   0  13  12      101.03      102.10     29.85 o 
   1  13  12     1749.27     1671.90     63.46 o 
   2  13  12     1117.80     1165.75     78.24 o 
   3  13  12        9.32       55.86     81.39 o 
   4  13  12      132.75       84.45     92.59 o 
  -4  14  12       68.65       83.20     72.60 o 
  -3  14  12      545.24      573.19     74.76 o 
  -2  14  12      554.86      642.45     96.65 o 
  -1  14  12      198.79      200.84     35.00 o 
   0  14  12     1599.67     1595.96     77.19 o 
   1  14  12      209.11      205.75     31.84 o 
   2  14  12      587.90      578.36     52.81 o 
   3  14  12      591.55      651.88    110.50 o 
   4  14  12      116.00       97.00     83.28 o 
  -3  15  12       84.02      137.07     65.07 o 
  -2  15  12     1094.70     1088.42     82.48 o 
  -1  15  12      669.66      635.98     41.92 o 
   0  15  12      157.40      145.93     35.53 o 
   1  15  12      868.03      860.42     72.31 o 
   2  15  12      949.09      944.76     65.39 o 
   3  15  12       81.50       65.04     80.00 o 
  -3  16  12      125.91      115.78     84.38 o 
  -2  16  12      275.51      263.55     62.97 o 
  -1  16  12       54.19       61.09     23.90 o 
   0  16  12     1394.42     1291.60     85.79 o 
   1  16  12       99.92       23.37     35.22 o 
   2  16  12      231.79      316.27     84.32 o 
   3  16  12      161.28      144.15    141.24 o 
  -3  17  12       80.62      148.53     89.48 o 
  -2  17  12      628.49      618.63     75.64 o 
  -1  17  12      782.91      769.15     44.25 o 
   0  17  12       23.41       -4.45     35.18 o 
   1  17  12      673.08      691.81     57.04 o 
   2  17  12      779.88      730.99     76.28 o 
   3  17  12       62.66        9.75     86.97 o 
  -2  18  12        0.66      -17.72     58.74 o 
  -1  18  12       28.35       18.26     34.75 o 
   0  18  12      351.20      309.13     46.29 o 
   1  18  12       15.85      -11.28     38.31 o 
   2  18  12       12.36       98.53     70.26 o 
  -1  19  12      122.18      102.16     39.54 o 
   0  19  12        2.00      -47.21     40.15 o 
   1  19  12      147.14      110.53     84.46 o 
   1   0  13     8812.25     8879.45    218.02 o 
   2   0  13     3077.71     2880.47    106.33 o 
   3   0  13        3.05        0.55     25.41 o 
   4   0  13     1070.09     1128.19    127.95 o 
   5   0  13      605.30      805.85    125.63 o 
  -5   1  13      224.17      106.71     87.80 o 
  -4   1  13       46.78        0.62     61.65 o 
  -3   1  13     4528.93     4250.91    150.20 o 
  -2   1  13      923.78      851.34     38.98 o 
  -1   1  13     1737.85     1767.19     52.93 o 
   0   1  13     9393.99     9592.61    235.22 o 
   1   1  13     1970.08     1915.77     52.65 o 
   2   1  13      943.28      913.74     46.41 o 
   3   1  13     4311.82     4083.69    148.17 o 
   4   1  13       16.18       48.36     65.65 o 
   5   1  13      283.66      320.74     96.61 o 
  -5   2  13      259.81      312.42     99.86 o 
  -4   2  13      880.49      940.93    122.59 o 
  -3   2  13      699.77      731.89     49.43 o 
  -2   2  13     2372.43     2329.94     75.10 o 
  -1   2  13     3742.09     3853.68    113.63 o 
   0   2  13      178.19      256.62     17.27 o 
   1   2  13     3965.47     4020.22    101.68 o 
   2   2  13     2248.05     2197.72     86.47 o 
   3   2  13      567.30      543.88     54.19 o 
   4   2  13     1141.42     1218.18    130.92 o 
   5   2  13      242.78      267.36     73.65 o 
  -5   3  13      490.14      525.95     83.40 o 
  -4   3  13      337.00      310.33     61.69 o 
  -3   3  13     1378.73     1298.79     67.87 o 
  -2   3  13     1473.57     1437.57     54.76 o 
  -1   3  13     1519.49     1478.80     53.46 o 
   0   3  13     7983.38     8297.73    189.48 o 
   1   3  13     1801.25     1740.05     60.87 o 
   2   3  13     1442.22     1416.19    106.18 o 
   3   3  13     1379.89     1408.24    101.31 o 
   4   3  13      241.28      232.31     77.97 o 
   5   3  13      473.02      517.83     85.66 o 
  -5   4  13      139.11       78.39     66.05 o 
  -4   4  13     1680.34     1606.60     95.34 o 
  -3   4  13     1948.78     1905.85     86.13 o 
  -2   4  13     1420.02     1394.16     64.70 o 
  -1   4  13     4461.12     4520.06    112.65 o 
   0   4  13     2666.52     2678.49     68.19 o 
   1   4  13     3980.47     4008.49    127.60 o 
   2   4  13     1361.61     1299.84     95.92 o 
   3   4  13     1970.41     1750.24     98.68 o 
   4   4  13     1711.51     2050.75    166.60 o 
   5   4  13      108.68      193.84     72.46 o 
  -5   5  13      164.76      222.48     60.02 o 
  -4   5  13      755.60      922.77     72.22 o 
  -3   5  13      583.65      556.94     43.23 o 
  -2   5  13     1948.79     1829.87     69.29 o 
  -1   5  13     1855.89     1906.21     48.47 o 
   0   5  13      427.28      395.22     19.01 o 
   1   5  13     1905.80     1847.18     62.35 o 
   2   5  13     2213.24     1959.29     99.12 o 
   3   5  13      730.11      907.52     68.08 o 
   4   5  13      791.62      781.04     63.17 o 
   5   5  13       81.19       94.81     70.56 o 
  -5   6  13       80.83      208.47     70.01 o 
  -4   6  13       68.57       34.51     44.76 o 
  -3   6  13     1065.32     1025.42     92.52 o 
  -2   6  13      348.58      321.59     28.45 o 
  -1   6  13     1452.78     1397.01     38.94 o 
   0   6  13     2158.81     2110.89     61.31 o 
   1   6  13     1213.80     1203.93     53.61 o 
   2   6  13      175.68      149.59     39.49 o 
   3   6  13      865.81      910.50     94.63 o 
   4   6  13      148.60      191.60     46.30 o 
   5   6  13       46.38       38.52     69.33 o 
  -5   7  13      277.78      308.67     67.58 o 
  -4   7  13      918.97      900.42     74.82 o 
  -3   7  13      279.44      305.57     40.75 o 
  -2   7  13      820.52      819.56     41.56 o 
  -1   7  13     1429.42     1383.72     42.07 o 
   0   7  13      852.56      916.84     29.33 o 
   1   7  13     1704.99     1670.75     61.57 o 
   2   7  13      839.50      770.69     55.49 o 
   3   7  13      330.02      409.08     61.02 o 
   4   7  13      813.38      832.75    112.05 o 
   5   7  13      234.58      405.10    147.01 o 
  -5   8  13      202.07      172.99     64.20 o 
  -4   8  13     1330.90     1109.85     65.99 o 
  -3   8  13     1318.36     1277.80     67.53 o 
  -2   8  13      750.50      790.52     42.25 o 
  -1   8  13      666.53      689.21     28.27 o 
   0   8  13     1085.29     1111.57     33.94 o 
   1   8  13      535.81      593.02     31.72 o 
   2   8  13      617.65      581.22     52.58 o 
   3   8  13     1164.18     1244.14     78.68 o 
   4   8  13     1388.14     1380.25     85.36 o 
   5   8  13      185.05      104.80    128.53 o 
  -5   9  13       90.87      110.01     63.25 o 
  -4   9  13      399.54      485.38     49.92 o 
  -3   9  13      104.89       41.65     36.47 o 
  -2   9  13     3235.86     3104.47     95.75 o 
  -1   9  13     1288.48     1255.26     39.77 o 
   0   9  13      421.22      472.31     25.21 o 
   1   9  13     1224.23     1111.77     64.54 o 
   2   9  13     3181.56     2992.84    126.88 o 
   3   9  13      153.73      200.05     46.61 o 
   4   9  13      412.74      421.53     61.65 o 
   5   9  13       86.68      166.47    137.66 o 
  -4  10  13      185.18      164.00     43.96 o 
  -3  10  13      659.49      733.06     59.26 o 
  -2  10  13      195.08      239.47     34.03 o 
  -1  10  13      349.17      374.96     24.15 o 
   0  10  13      160.17      173.03     22.12 o 
   1  10  13      250.24      244.79     34.39 o 
   2  10  13      276.82      249.96     35.39 o 
   3  10  13      693.69      801.35     68.49 o 
   4  10  13      191.94      300.98     77.01 o 
  -4  11  13      366.71      432.57    103.36 o 
  -3  11  13       48.37       64.37     42.49 o 
  -2  11  13      349.74      375.83     53.40 o 
  -1  11  13      549.18      567.34     29.70 o 
   0  11  13      253.41      273.88     33.48 o 
   1  11  13      770.42      733.57     42.61 o 
   2  11  13      623.46      619.60     46.61 o 
   3  11  13       23.09       70.98     46.47 o 
   4  11  13      424.03      535.51    139.51 o 
  -4  12  13       88.11      106.67     52.62 o 
  -3  12  13      214.75      271.21     50.70 o 
  -2  12  13      107.92       72.94     34.21 o 
  -1  12  13      670.78      718.87     38.64 o 
   0  12  13       19.45       32.33     25.51 o 
   1  12  13      626.29      643.62     38.58 o 
   2  12  13      169.69      146.15     37.37 o 
   3  12  13      221.93      206.62     55.32 o 
   4  12  13       90.85      153.39     78.12 o 
  -4  13  13      140.77       84.72     55.21 o 
  -3  13  13      691.48      771.97     66.65 o 
  -2  13  13      287.25      276.96     42.19 o 
  -1  13  13      753.43      658.64     38.22 o 
   0  13  13      496.01      426.37     40.79 o 
   1  13  13      575.37      548.31     39.07 o 
   2  13  13      253.22      230.39     40.70 o 
   3  13  13      536.22      579.94     96.41 o 
   4  13  13      118.60      117.05     79.79 o 
  -4  14  13      409.41      527.46    112.20 o 
  -3  14  13       49.46      102.42     59.72 o 
  -2  14  13      410.70      379.58     75.44 o 
  -1  14  13      719.77      702.45     42.32 o 
   0  14  13        2.31      -15.98     28.94 o 
   1  14  13      826.28      806.90     46.01 o 
   2  14  13      454.84      405.68     48.66 o 
   3  14  13       56.48       -9.74     73.83 o 
   4  14  13      398.07      334.20     94.79 o 
  -3  15  13      245.83      267.48     69.43 o 
  -2  15  13      178.13      194.07     57.49 o 
  -1  15  13      324.24      274.89     32.46 o 
   0  15  13      522.19      492.99     46.07 o 
   1  15  13      342.81      333.17     41.04 o 
   2  15  13      197.95      262.29     47.40 o 
   3  15  13      230.72      332.17    107.20 o 
  -3  16  13       18.37       96.21     86.70 o 
  -2  16  13      316.82      223.61     91.88 o 
  -1  16  13      327.33      316.53     35.00 o 
   0  16  13       17.82       43.54     35.84 o 
   1  16  13      298.69      332.74     83.46 o 
   2  16  13      430.30      447.12     80.24 o 
   3  16  13       12.17       51.52     84.31 o 
  -2  17  13      183.00      110.90     61.34 o 
  -1  17  13      363.49      397.17     35.18 o 
   0  17  13      298.65      225.51     43.96 o 
   1  17  13      324.77      326.84     47.11 o 
   2  17  13      119.94      174.44     69.16 o 
  -2  18  13        4.58       12.89     61.14 o 
  -1  18  13      382.53      439.46     47.19 o 
   0  18  13      285.57      313.08     47.96 o 
   1  18  13      423.96      467.19     52.17 o 
   2  18  13       17.72     -125.35     62.67 o 
  -1  19  13      237.50      211.25     42.31 o 
   0  19  13      341.45      327.04     84.99 o 
   1  19  13      154.56      142.56     50.29 o 
   0   0  14      508.95      687.60     42.78 o 
   1   0  14     2224.80     2271.56     63.50 o 
   2   0  14     2143.88     2105.67     83.72 o 
   3   0  14     4733.21     4632.01    164.36 o 
   4   0  14      111.34      123.14     73.08 o 
   5   0  14      111.54      142.31     85.68 o 
  -5   1  14      662.62      812.93    130.27 o 
  -4   1  14      104.51       32.75     66.75 o 
  -3   1  14      231.98      235.70     61.53 o 
  -2   1  14      128.18       86.72     20.12 o 
  -1   1  14     4109.87     4155.43    112.59 o 
   0   1  14        2.96       31.24     12.02 o 
   1   1  14     4589.30     4616.67    112.77 o 
   2   1  14      108.74      102.78     24.87 o 
   3   1  14      192.12      175.63     36.25 o 
   4   1  14       48.73       27.78     66.51 o 
   5   1  14      525.02      476.85    107.95 o 
  -5   2  14       50.43       45.21     87.95 o 
  -4   2  14       45.61       51.31     45.94 o 
  -3   2  14     1354.00     1379.64     68.50 o 
  -2   2  14      794.23      812.88     39.28 o 
  -1   2  14     1414.01     1499.40     50.36 o 
   0   2  14     3204.52     3375.02     89.31 o 
   1   2  14     1402.02     1447.48     44.59 o 
   2   2  14      695.07      757.54     44.22 o 
   3   2  14     1301.16     1215.30     79.22 o 
   4   2  14       84.33      156.32     73.63 o 
   5   2  14       97.18       94.41     65.15 o 
  -5   3  14      590.80      643.19     89.73 o 
  -4   3  14      212.19      300.28     58.49 o 
  -3   3  14      788.58      914.89     57.96 o 
  -2   3  14       97.56       85.65     22.85 o 
  -1   3  14     2458.46     2504.87     73.87 o 
   0   3  14      882.68      805.01     37.09 o 
   1   3  14     2231.61     2242.47     65.00 o 
   2   3  14      239.60      209.60     24.85 o 
   3   3  14      867.77      986.95     79.16 o 
   4   3  14      242.69      335.47     85.84 o 
   5   3  14      679.54      741.14     95.61 o 
  -5   4  14      364.55      391.20     81.71 o 
  -4   4  14      469.50      505.10     60.17 o 
  -3   4  14     1169.39     1145.67     66.25 o 
  -2   4  14     2749.79     2552.11     98.02 o 
  -1   4  14     2005.81     1994.68     58.64 o 
   0   4  14     1000.34     1006.33     36.94 o 
   1   4  14     1939.18     1891.84     55.99 o 
   2   4  14     2629.85     2511.68    123.26 o 
   3   4  14     1335.56     1452.01     86.68 o 
   4   4  14      452.81      785.98    146.50 o 
   5   4  14      406.30      558.74     89.94 o 
  -5   5  14      272.42      291.29     78.97 o 
  -4   5  14       85.89       95.38     49.88 o 
  -3   5  14      237.98      237.96     34.47 o 
  -2   5  14     1169.87     1134.18     52.66 o 
  -1   5  14      816.99      871.15     33.86 o 
   0   5  14     7249.61     7282.99    155.28 o 
   1   5  14     1145.22     1192.70     48.28 o 
   2   5  14     1346.77     1277.32    142.93 o 
   3   5  14      235.65      298.99     48.01 o 
   4   5  14       58.75      143.31     43.48 o 
   5   5  14      264.57      141.70     76.48 o 
  -5   6  14      228.31      255.32     62.90 o 
  -4   6  14      974.40     1023.42     77.16 o 
  -3   6  14      105.45      124.70     32.18 o 
  -2   6  14     2317.77     2151.75     76.94 o 
  -1   6  14      532.79      575.11     24.94 o 
   0   6  14       29.74       42.41     13.19 o 
   1   6  14      524.82      538.83     30.73 o 
   2   6  14     2423.83     2131.40    110.70 o 
   3   6  14       91.90      135.13     45.17 o 
   4   6  14      900.28      919.61     70.53 o 
   5   6  14      176.35       37.67     71.69 o 
  -5   7  14       30.69       20.64     74.27 o 
  -4   7  14      758.14      793.19     62.36 o 
  -3   7  14      111.19       92.44     39.67 o 
  -2   7  14     1002.70     1087.64     71.34 o 
  -1   7  14     1028.30     1060.99     41.22 o 
   0   7  14     5121.81     5089.06    134.01 o 
   1   7  14      920.02      914.54     43.66 o 
   2   7  14      963.81      876.43     62.07 o 
   3   7  14      245.49      261.93     46.32 o 
   4   7  14      640.81      695.76     72.05 o 
   5   7  14       34.83      -93.74    113.02 o 
  -5   8  14      243.95      270.62     69.85 o 
  -4   8  14      482.40      475.12     50.16 o 
  -3   8  14       65.90       29.45     35.17 o 
  -2   8  14     1970.85     1966.56     68.24 o 
  -1   8  14     1073.82     1032.75     37.44 o 
   0   8  14       85.99       83.11     15.41 o 
   1   8  14     1371.32     1356.27     46.17 o 
   2   8  14     1716.94     1735.84     89.54 o 
   3   8  14       76.04       88.79     41.78 o 
   4   8  14      519.17      668.25     73.24 o 
   5   8  14      264.49      216.95    140.36 o 
  -5   9  14       24.10       55.88     62.03 o 
  -4   9  14      216.25      254.97     43.95 o 
  -3   9  14      825.30      916.56     61.65 o 
  -2   9  14     1811.36     1772.57     67.74 o 
  -1   9  14     1024.42     1084.26     38.77 o 
   0   9  14     2288.88     2367.85    110.05 o 
   1   9  14     1229.41     1191.42    101.23 o 
   2   9  14     1911.00     1843.79     90.69 o 
   3   9  14      828.26      863.69     70.33 o 
   4   9  14      118.55      100.80     52.83 o 
   5   9  14       44.86       88.73    128.78 o 
  -4  10  14      449.92      424.59     52.26 o 
  -3  10  14      538.92      575.76     55.16 o 
  -2  10  14      918.76     1030.88     73.37 o 
  -1  10  14     1579.37     1581.36     48.19 o 
   0  10  14     1063.96     1063.52     50.01 o 
   1  10  14     1482.63     1443.29     62.48 o 
   2  10  14      958.59      944.96     86.05 o 
   3  10  14      529.85      584.70     65.05 o 
   4  10  14      530.25      476.94     85.71 o 
  -4  11  14       62.21       37.00     57.50 o 
  -3  11  14      125.61      106.96     44.96 o 
  -2  11  14     2536.65     2408.10     84.00 o 
  -1  11  14      503.68      541.01     28.83 o 
   0  11  14     1511.91     1575.49    104.46 o 
   1  11  14      430.28      403.15     32.00 o 
   2  11  14     2488.34     2312.63     93.03 o 
   3  11  14       69.38       24.67     46.85 o 
   4  11  14      110.20       74.64     70.87 o 
  -4  12  14      189.21      290.34     57.68 o 
  -3  12  14      348.51      450.57     56.60 o 
  -2  12  14     1631.59     1635.34     69.95 o 
  -1  12  14      385.17      454.59     30.62 o 
   0  12  14      208.64      191.74     50.81 o 
   1  12  14      391.18      416.70     34.35 o 
   2  12  14     1617.79     1591.57     96.29 o 
   3  12  14      361.37      342.79     61.65 o 
   4  12  14      256.92      272.76     83.73 o 
  -4  13  14      219.38      183.27     58.89 o 
  -3  13  14      102.54      110.11     50.62 o 
  -2  13  14      159.14      153.62     39.47 o 
  -1  13  14      715.58      718.96     40.86 o 
   0  13  14      760.65      732.73     50.16 o 
   1  13  14      619.65      691.66     63.90 o 
   2  13  14      213.32      297.01     59.09 o 
   3  13  14      117.40       74.53     54.27 o 
   4  13  14      191.48      239.24     85.56 o 
  -4  14  14       61.44       75.64     83.74 o 
  -3  14  14      488.64      601.29     74.76 o 
  -2  14  14       69.42       85.17     45.94 o 
  -1  14  14     1087.22     1103.91     51.72 o 
   0  14  14     1237.95     1223.04    102.77 o 
   1  14  14     1122.69     1072.37     58.83 o 
   2  14  14       73.89       42.12     39.00 o 
   3  14  14      392.78      346.36    167.59 o 
   4  14  14       49.76       75.83    110.03 o 
  -3  15  14       21.06       58.51     65.16 o 
  -2  15  14      244.43      315.55     61.92 o 
  -1  15  14      479.13      514.99     41.28 o 
   0  15  14      125.19      142.69     36.61 o 
   1  15  14      357.87      296.09     41.56 o 
   2  15  14      210.00      147.59     49.24 o 
   3  15  14       20.03      -34.06     76.08 o 
  -3  16  14      404.44      463.57    189.13 o 
  -2  16  14      195.15      217.80     60.89 o 
  -1  16  14      116.99       99.79     32.46 o 
   0  16  14      150.21      145.70     40.31 o 
   1  16  14       91.32      125.88     39.49 o 
   2  16  14      197.14      160.14     48.26 o 
   3  16  14      413.69      479.97    104.85 o 
  -2  17  14      130.52       36.09     61.04 o 
  -1  17  14      561.40      570.35     39.97 o 
   0  17  14       75.71        6.96     38.36 o 
   1  17  14      699.45      620.72     55.51 o 
   2  17  14      201.24      181.82    159.62 o 
  -2  18  14      210.48      131.69     85.15 o 
  -1  18  14      160.14      166.88     39.95 o 
   0  18  14      214.58      192.39     69.15 o 
   1  18  14      147.30       98.17     42.33 o 
   2  18  14      254.37      214.94     79.34 o 
  -1  19  14      346.66      386.68     59.46 o 
   0  19  14      196.85      146.16     45.37 o 
   1  19  14      349.77      333.10     56.19 o 
   1   0  15     3012.96     2920.62     79.17 o 
   2   0  15      851.62      884.56     50.20 o 
   3   0  15      280.60      285.09     45.08 o 
   4   0  15      956.52      923.06    121.31 o 
   5   0  15      492.39      414.88    107.48 o 
  -5   1  15      201.00      169.14     90.20 o 
  -4   1  15      250.68      174.16     77.27 o 
  -3   1  15     3828.16     3759.01    132.68 o 
  -2   1  15       57.47       34.08     24.85 o 
  -1   1  15     1409.19     1420.39     45.17 o 
   0   1  15      777.39      989.23     33.03 o 
   1   1  15     1417.86     1435.56     44.37 o 
   2   1  15       82.67       52.08     24.19 o 
   3   1  15     2897.80     2835.63    147.72 o 
   4   1  15      225.85      241.66     81.44 o 
   5   1  15      183.24      281.67     94.90 o 
  -5   2  15      359.36      485.55    114.28 o 
  -4   2  15      111.52       72.01     69.94 o 
  -3   2  15      207.63      207.38     36.00 o 
  -2   2  15      604.73      619.98     43.55 o 
  -1   2  15     2158.70     2058.72     63.89 o 
   0   2  15     2332.60     2266.20     64.35 o 
   1   2  15     2548.46     2443.83     63.82 o 
   2   2  15      489.11      520.97     39.00 o 
   3   2  15      223.92      255.67     45.72 o 
   4   2  15       73.76      105.23     72.05 o 
   5   2  15      338.02      303.87     96.66 o 
  -5   3  15       90.55       -0.27     64.78 o 
  -4   3  15      324.21      319.88     61.87 o 
  -3   3  15     2110.88     1988.61     90.56 o 
  -2   3  15     1437.38     1323.14     56.53 o 
  -1   3  15      214.87      210.27     28.35 o 
   0   3  15     1771.74     1834.58     55.12 o 
   1   3  15      134.14      111.53     14.94 o 
   2   3  15     1578.26     1590.00     64.04 o 
   3   3  15     2514.14     2286.50    115.57 o 
   4   3  15      383.91      440.44     54.71 o 
   5   3  15       61.90       47.99     67.48 o 
  -5   4  15      261.54      289.56     77.34 o 
  -4   4  15      266.23      270.19     53.18 o 
  -3   4  15        1.58       30.51     32.52 o 
  -2   4  15     1445.50     1341.66     64.15 o 
  -1   4  15     1533.46     1505.69     51.44 o 
   0   4  15     4305.44     4404.82    118.39 o 
   1   4  15     1757.29     1744.39     64.81 o 
   2   4  15     1211.63     1299.44     80.53 o 
   3   4  15        0.81       27.36     38.26 o 
   4   4  15      397.45      445.02     56.60 o 
   5   4  15      276.80      252.71     79.36 o 
  -5   5  15      211.71      174.82     76.84 o 
  -4   5  15      556.15      652.47     64.76 o 
  -3   5  15      483.25      506.78     42.69 o 
  -2   5  15     2123.76     1998.02     84.33 o 
  -1   5  15       19.65        5.72     14.84 o 
   0   5  15     1827.66     1899.96     68.00 o 
   1   5  15       74.35       88.35     15.27 o 
   2   5  15     2089.26     1906.89    103.67 o 
   3   5  15      259.05      237.58     49.46 o 
   4   5  15      604.57      717.69     63.32 o 
   5   5  15      171.57       88.84    107.76 o 
  -5   6  15        8.76        6.73     67.18 o 
  -4   6  15     1292.45     1234.08     65.27 o 
  -3   6  15      206.45      189.57     35.48 o 
  -2   6  15     1672.70     1643.90     60.15 o 
  -1   6  15      140.97       92.38     16.74 o 
   0   6  15     7364.64     7274.79    175.25 o 
   1   6  15      117.50       78.67     19.17 o 
   2   6  15     1711.97     1609.37     94.56 o 
   3   6  15      257.28      234.13     49.29 o 
   4   6  15     1127.98     1082.24     78.37 o 
   5   6  15       13.50      -31.15     69.43 o 
  -5   7  15       80.68      114.16     60.76 o 
  -4   7  15      826.54      849.93     59.34 o 
  -3   7  15      141.30      139.35     42.03 o 
  -2   7  15     2581.48     2478.06     81.21 o 
  -1   7  15      197.52      211.24     20.55 o 
   0   7  15     1957.82     1964.40     55.09 o 
   1   7  15      214.34      249.90     24.90 o 
   2   7  15     2750.06     2646.37    130.62 o 
   3   7  15      142.07      161.29     85.28 o 
   4   7  15     1032.29     1159.86     78.80 o 
   5   7  15       96.82       51.18    128.08 o 
  -5   8  15        2.92        0.78     57.73 o 
  -4   8  15      301.27      338.21     55.11 o 
  -3   8  15      164.97       88.79     38.53 o 
  -2   8  15      653.75      597.80     39.69 o 
  -1   8  15      704.60      700.44     32.28 o 
   0   8  15     6395.65     6796.88    181.61 o 
   1   8  15      664.98      649.67     36.42 o 
   2   8  15      483.50      493.20     51.34 o 
   3   8  15      158.06      222.79     48.03 o 
   4   8  15      478.37      488.17     62.41 o 
   5   8  15        6.29      -60.65    120.54 o 
  -5   9  15       43.07       69.40     63.05 o 
  -4   9  15     1046.27     1045.15     66.29 o 
  -3   9  15      679.33      698.42     56.78 o 
  -2   9  15      199.13      217.36     32.78 o 
  -1   9  15      357.02      385.59     33.83 o 
   0   9  15       84.97       40.04     17.24 o 
   1   9  15      298.37      274.28     29.06 o 
   2   9  15       99.71      125.75     40.91 o 
   3   9  15      673.43      631.86     63.97 o 
   4   9  15     1010.91     1108.86    108.25 o 
   5   9  15       47.91     -104.64    111.85 o 
  -4  10  15      280.07      286.65     48.87 o 
  -3  10  15       82.28       59.48     47.99 o 
  -2  10  15      703.09      824.34     48.92 o 
  -1  10  15     2292.07     2181.48     61.94 o 
   0  10  15     1737.33     1857.96     85.78 o 
   1  10  15     2406.22     2218.20     83.05 o 
   2  10  15      757.79      852.66     53.32 o 
   3  10  15       65.31        7.87     43.58 o 
   4  10  15      245.27      304.67     64.92 o 
  -4  11  15      226.47      238.51     63.79 o 
  -3  11  15      773.44      752.50    105.55 o 
  -2  11  15     1879.40     1772.21     72.48 o 
  -1  11  15     1438.23     1435.40     46.88 o 
   0  11  15        1.36        0.73     30.23 o 
   1  11  15     1351.71     1300.20     54.39 o 
   2  11  15     1969.97     1912.39     97.17 o 
   3  11  15      760.08      777.32     74.28 o 
   4  11  15      145.46      177.66     78.75 o 
  -4  12  15       45.16       94.65     62.41 o 
  -3  12  15       33.75       56.36     47.33 o 
  -2  12  15      817.25      792.52     51.51 o 
  -1  12  15     1576.68     1542.27     50.48 o 
   0  12  15     1758.29     1724.06     79.37 o 
   1  12  15     1533.29     1474.14     60.49 o 
   2  12  15      715.60      709.24     70.22 o 
   3  12  15       37.54       -2.59     50.03 o 
   4  12  15       65.87       60.46     76.14 o 
  -4  13  15      108.11      172.97     58.75 o 
  -3  13  15      724.15      834.80     70.46 o 
  -2  13  15      481.61      513.66     48.04 o 
  -1  13  15      695.57      727.96     45.18 o 
   0  13  15      197.99      196.66     42.08 o 
   1  13  15      606.76      598.69     54.17 o 
   2  13  15      428.26      403.73     53.48 o 
   3  13  15      771.76      912.83     82.58 o 
   4  13  15       61.89      102.87     82.85 o 
  -3  14  15       21.06      -25.56     51.66 o 
  -2  14  15      122.82       71.72     46.40 o 
  -1  14  15      962.19      922.97     53.19 o 
   0  14  15      565.95      541.77     47.65 o 
   1  14  15      930.39      959.31     56.31 o 
   2  14  15      152.82      101.15     41.94 o 
   3  14  15       20.79       57.84     77.87 o 
  -3  15  15      884.14      840.17     90.94 o 
  -2  15  15       55.90       41.57     55.23 o 
  -1  15  15      113.25      138.35     33.08 o 
   0  15  15       10.12        8.65     33.65 o 
   1  15  15      136.27      177.14     37.68 o 
   2  15  15       56.02       41.59     42.11 o 
   3  15  15      963.50     1103.62    316.95 o 
  -3  16  15       83.94       46.58     82.85 o 
  -2  16  15       88.32       29.91     75.62 o 
  -1  16  15     1113.59     1043.59     59.61 o 
   0  16  15        5.03       19.50     35.99 o 
   1  16  15     1089.98     1140.70     99.50 o 
   2  16  15       81.47      108.40     46.41 o 
   3  16  15       94.69       59.91     86.65 o 
  -2  17  15      304.87      300.52     69.48 o 
  -1  17  15      262.04      256.05     32.43 o 
   0  17  15        4.85      -16.67     37.77 o 
   1  17  15      197.21      174.35     43.05 o 
   2  17  15      359.73      274.07     78.62 o 
  -2  18  15       98.15       21.35     64.03 o 
  -1  18  15      668.82      609.65     52.76 o 
   0  18  15      154.31       71.41     48.72 o 
   1  18  15      546.85      476.49     84.10 o 
   2  18  15       79.58       36.20    151.75 o 
  -1  19  15      167.77       97.73     56.00 o 
   0  19  15      166.74       68.97     43.40 o 
   1  19  15      247.74      239.95     47.60 o 
   0   0  16     2155.36     2361.22     87.57 o 
   1   0  16     2133.39     2147.59     72.37 o 
   2   0  16       71.32      116.63     28.40 o 
   3   0  16     3692.44     3545.83    132.10 o 
   4   0  16       33.15      102.37     72.74 o 
   5   0  16      157.11      234.10     96.61 o 
  -5   1  16      514.44      539.08    116.78 o 
  -4   1  16        9.03       76.23     71.97 o 
  -3   1  16      341.84      394.76     40.32 o 
  -2   1  16      297.07      340.04     36.35 o 
  -1   1  16     6525.94     6606.40    167.75 o 
   0   1  16        4.81        4.99     12.13 o 
   1   1  16     6657.42     6636.39    166.06 o 
   2   1  16      332.74      406.56     35.57 o 
   3   1  16      321.34      330.59     75.17 o 
   4   1  16        7.84       55.34     38.52 o 
   5   1  16      465.83      382.45    101.55 o 
  -5   2  16      502.65      654.75    127.68 o 
  -4   2  16      184.61      188.61     79.00 o 
  -3   2  16     5126.27     4928.82    176.83 o 
  -2   2  16      557.70      551.72     42.96 o 
  -1   2  16     2157.43     2240.61     65.79 o 
   0   2  16     3701.23     4121.16    108.49 o 
   1   2  16     2270.36     2311.57     64.76 o 
   2   2  16      567.43      555.72     38.88 o 
   3   2  16     5299.05     4894.86    216.68 o 
   4   2  16      117.09      122.41     43.54 o 
   5   2  16      474.77      553.10    114.83 o 
  -5   3  16      238.49      217.88     91.69 o 
  -4   3  16      133.07      127.08     52.87 o 
  -3   3  16      269.82      253.76     39.04 o 
  -2   3  16     1050.96      982.74     46.78 o 
  -1   3  16     2781.00     2799.62     86.26 o 
   0   3  16     1292.06     1190.27     41.06 o 
   1   3  16     2746.55     2789.28     77.07 o 
   2   3  16      977.82      964.99     69.76 o 
   3   3  16      288.79      201.64     67.65 o 
   4   3  16       82.74       77.79     44.30 o 
   5   3  16      219.65      320.67     82.09 o 
  -5   4  16      164.57       70.79     69.65 o 
  -4   4  16      819.00      827.04    120.72 o 
  -3   4  16      519.53      463.08     48.18 o 
  -2   4  16     1955.65     1860.45     77.56 o 
  -1   4  16      975.27      908.77     36.44 o 
   0   4  16       50.96       44.46     14.59 o 
   1   4  16      739.12      681.18     54.03 o 
   2   4  16     1630.46     1542.41     94.33 o 
   3   4  16      588.96      684.29     66.29 o 
   4   4  16      751.04      857.47     75.60 o 
   5   4  16      161.63      140.90     76.80 o 
  -5   5  16      136.23      116.15     73.98 o 
  -4   5  16      619.27      669.66     73.04 o 
  -3   5  16       32.73       33.11     40.52 o 
  -2   5  16      239.26      261.92     35.22 o 
  -1   5  16     3304.56     3427.66     95.91 o 
   0   5  16     4271.07     4336.98    101.22 o 
   1   5  16     3424.51     3475.19    144.24 o 
   2   5  16      253.50      335.25     61.55 o 
   3   5  16       23.15        4.64     40.24 o 
   4   5  16      526.65      579.05     95.50 o 
   5   5  16       96.94       54.99     73.66 o 
  -5   6  16       54.25       12.25     68.54 o 
  -4   6  16     1227.45     1234.19     66.96 o 
  -3   6  16     1238.05     1218.29     62.95 o 
  -2   6  16     2559.87     2423.26     77.35 o 
  -1   6  16      368.00      375.21     23.42 o 
   0   6  16      803.37      803.24     38.20 o 
   1   6  16      334.73      360.32     27.17 o 
   2   6  16     2378.19     2172.06    120.13 o 
   3   6  16     1117.19     1208.78     89.55 o 
   4   6  16     1280.60     1289.25    127.69 o 
   5   6  16       53.82        2.60     71.97 o 
  -5   7  16       11.26       47.35     57.86 o 
  -4   7  16      225.07      169.33     42.21 o 
  -3   7  16        7.65       23.73     42.83 o 
  -2   7  16      472.18      499.59     36.99 o 
  -1   7  16      313.24      318.95     23.38 o 
   0   7  16     5736.72     5822.93    135.85 o 
   1   7  16      269.87      283.56     27.01 o 
   2   7  16      479.30      459.17     58.68 o 
   3   7  16       19.24       75.21     41.09 o 
   4   7  16      356.75      363.60     57.67 o 
   5   7  16       18.42       18.76     76.13 o 
  -5   8  16        6.82      -15.64     59.20 o 
  -4   8  16     1741.02     1735.01     81.99 o 
  -3   8  16        7.50       57.98     42.27 o 
  -2   8  16     1836.01     1920.30     69.26 o 
  -1   8  16      569.43      590.26     32.09 o 
   0   8  16      414.86      459.19     29.72 o 
   1   8  16      675.20      621.13     41.87 o 
   2   8  16     1701.34     1755.74    195.91 o 
   3   8  16        5.78       24.51     41.87 o 
   4   8  16     1647.55     1629.47    100.72 o 
   5   8  16        9.94      -66.60    117.49 o 
  -4   9  16      609.76      565.31     54.95 o 
  -3   9  16      101.27      118.35     42.41 o 
  -2   9  16      256.59      301.80     39.74 o 
  -1   9  16      159.33      112.19     21.43 o 
   0   9  16     2917.09     2968.64     90.26 o 
   1   9  16      179.83      182.55     26.88 o 
   2   9  16      302.29      310.68     48.10 o 
   3   9  16      137.13      153.96     49.80 o 
   4   9  16      599.10      556.81     70.06 o 
  -4  10  16      426.22      472.00     82.39 o 
  -3  10  16       57.51       79.17     42.97 o 
  -2  10  16     2222.94     2265.66     79.42 o 
  -1  10  16      490.49      512.59     32.32 o 
   0  10  16       29.15       54.72     25.63 o 
   1  10  16      410.24      399.83     39.38 o 
   2  10  16     2221.68     2086.37    103.28 o 
   3  10  16       68.95       -8.34     46.20 o 
   4  10  16      370.24      458.48     70.28 o 
  -4  11  16       46.73       99.03     47.57 o 
  -3  11  16       49.74       47.62     56.25 o 
  -2  11  16      299.25      273.36     38.40 o 
  -1  11  16     1774.52     1712.24     59.15 o 
   0  11  16      224.63      274.07     45.27 o 
   1  11  16     1957.33     1916.18     65.36 o 
   2  11  16      163.96      141.35     37.48 o 
   3  11  16       40.24        8.53     49.26 o 
   4  11  16       24.82       88.99     98.37 o 
  -4  12  16      366.53      477.64     75.80 o 
  -3  12  16      822.99      896.39     71.55 o 
  -2  12  16      258.77      216.60     40.06 o 
  -1  12  16      482.09      519.43     34.61 o 
   0  12  16       52.89       12.01     29.24 o 
   1  12  16      622.96      689.36     40.79 o 
   2  12  16      366.48      274.53     42.10 o 
   3  12  16      996.53      921.89     82.80 o 
   4  12  16      297.41      244.87     94.78 o 
  -4  13  16        7.12      -78.35     61.29 o 
  -3  13  16       41.43       34.24     49.45 o 
  -2  13  16      198.04      195.57     41.65 o 
  -1  13  16      467.11      427.97     45.39 o 
   0  13  16      486.99      548.71     47.00 o 
   1  13  16      517.77      499.04     38.18 o 
   2  13  16      220.84      267.67     54.15 o 
   3  13  16       36.50      -41.89     53.11 o 
   4  13  16       16.50       51.51     84.64 o 
  -3  14  16      579.91      591.69     67.45 o 
  -2  14  16       90.60       48.62     47.66 o 
  -1  14  16      225.75      195.89     33.36 o 
   0  14  16        7.69      -26.00     30.84 o 
   1  14  16      289.37      218.95     43.01 o 
   2  14  16      114.57      104.38     42.57 o 
   3  14  16      556.03      601.63     99.63 o 
  -3  15  16        0.06      -20.30     65.76 o 
  -2  15  16      282.17      238.72     63.15 o 
  -1  15  16      919.99      952.07     55.91 o 
   0  15  16        0.03      -44.90     32.89 o 
   1  15  16      907.98      947.67     62.94 o 
   2  15  16      242.03      211.66     48.80 o 
   3  15  16        0.49      162.59     86.23 o 
  -3  16  16      502.92      521.51    105.64 o 
  -2  16  16      172.68      218.13     64.83 o 
  -1  16  16      137.99      103.92     37.14 o 
   0  16  16       11.31       36.31     36.07 o 
   1  16  16      136.90      115.19     40.50 o 
   2  16  16      155.62       66.42     52.66 o 
   3  16  16      585.09      521.04    107.67 o 
  -2  17  16       77.94       13.57     61.71 o 
  -1  17  16      533.08      593.82     39.80 o 
   0  17  16      289.21      286.28     47.66 o 
   1  17  16      386.27      296.83     47.40 o 
   2  17  16      110.55        7.61     68.39 o 
  -1  18  16       97.79       87.34     52.52 o 
   0  18  16      118.95       35.76     42.41 o 
   1  18  16      123.56      114.91     55.25 o 
   0  19  16      318.55      313.30     50.37 o 
   1   0  17     5249.20     5401.73    138.61 o 
   2   0  17     1713.47     1718.81     76.13 o 
   3   0  17      174.35      179.59     34.85 o 
   4   0  17       88.27      125.91     54.08 o 
   5   0  17      446.60      444.47    108.65 o 
  -5   1  17      103.49      107.37     91.09 o 
  -4   1  17      177.45      134.83     45.00 o 
  -3   1  17     1195.18     1142.79     65.53 o 
  -2   1  17      152.03      194.54     32.55 o 
  -1   1  17     1541.97     1574.62     51.91 o 
   0   1  17      622.48      587.09     26.16 o 
   1   1  17     1682.72     1772.45     52.21 o 
   2   1  17      218.83      196.48     31.02 o 
   3   1  17     1647.85     1488.79     89.55 o 
   4   1  17      207.78      224.98     48.71 o 
   5   1  17       72.17       98.88     85.99 o 
  -5   2  17      340.24      163.45     99.40 o 
  -4   2  17      451.52      534.30     59.36 o 
  -3   2  17      238.25      235.25     38.82 o 
  -2   2  17     1786.36     1659.06     78.09 o 
  -1   2  17     5414.55     5467.56    136.47 o 
   0   2  17      709.55      708.81     31.53 o 
   1   2  17     4985.75     5029.37    133.92 o 
   2   2  17     1842.51     1780.36     74.66 o 
   3   2  17      269.22      252.88     71.69 o 
   4   2  17      513.14      449.90     57.10 o 
   5   2  17      309.84      258.09     99.34 o 
  -5   3  17      129.50      163.72     81.76 o 
  -4   3  17      471.37      546.38     61.57 o 
  -3   3  17      873.73      860.97     59.89 o 
  -2   3  17     1876.45     1848.20     83.21 o 
  -1   3  17      634.00      635.88     31.29 o 
   0   3  17      970.19      986.78     37.22 o 
   1   3  17      563.15      531.83     27.04 o 
   2   3  17     1724.03     1803.81    100.80 o 
   3   3  17     1201.93     1230.09     81.15 o 
   4   3  17      477.63      428.23     59.90 o 
   5   3  17      130.38      117.88     97.88 o 
  -5   4  17      190.71      140.79     72.16 o 
  -4   4  17      483.62      489.04     50.60 o 
  -3   4  17       36.64        2.35     32.86 o 
  -2   4  17      737.99      742.63     65.11 o 
  -1   4  17     2053.37     2070.96     71.63 o 
   0   4  17     1368.69     1349.12     42.97 o 
   1   4  17     2262.62     2273.80     60.49 o 
   2   4  17      805.50      886.90     91.06 o 
   3   4  17       40.48      -24.37     39.22 o 
   4   4  17      442.00      462.06     64.03 o 
   5   4  17      196.40      253.00     84.15 o 
  -5   5  17        3.51       38.19     71.05 o 
  -4   5  17      441.09      476.94     48.05 o 
  -3   5  17      782.23      829.45     60.50 o 
  -2   5  17     1087.78     1071.40     60.81 o 
  -1   5  17      683.69      711.05     41.00 o 
   0   5  17      167.33      186.21     17.45 o 
   1   5  17      688.02      716.89     31.89 o 
   2   5  17     1108.84     1092.38     77.56 o 
   3   5  17      715.94      769.93     72.38 o 
   4   5  17      542.04      599.64     70.86 o 
   5   5  17        2.05       36.86     72.41 o 
  -5   6  17      122.09      197.48     77.38 o 
  -4   6  17      432.72      521.29     49.85 o 
  -3   6  17      956.62      971.05     57.66 o 
  -2   6  17     1349.14     1339.31     54.87 o 
  -1   6  17      298.12      317.36     22.74 o 
   0   6  17     1878.90     1876.86     72.83 o 
   1   6  17      313.59      320.02     26.68 o 
   2   6  17     1260.52     1278.63    229.59 o 
   3   6  17      972.53     1053.06     83.90 o 
   4   6  17      506.73      529.84     62.24 o 
   5   6  17       81.82       38.37     76.83 o 
  -5   7  17      121.60      154.38     77.10 o 
  -4   7  17      585.64      624.73     54.67 o 
  -3   7  17       56.26       58.63     41.98 o 
  -2   7  17     1972.51     1932.45     70.40 o 
  -1   7  17     1995.65     2034.48     62.44 o 
   0   7  17       24.98       15.27     15.48 o 
   1   7  17     2161.76     2138.65     85.79 o 
   2   7  17     1834.10     1757.03    108.10 o 
   3   7  17       67.02       43.06     42.61 o 
   4   7  17      584.44      697.13     69.55 o 
   5   7  17      133.87      193.86    109.06 o 
  -5   8  17      273.54      241.20     68.40 o 
  -4   8  17      161.20      170.94     43.70 o 
  -3   8  17      205.38      268.21     68.20 o 
  -2   8  17      441.81      470.88     42.12 o 
  -1   8  17     1130.28     1195.84     59.31 o 
   0   8  17     4949.58     5039.00    142.00 o 
   1   8  17     1089.41     1121.82     52.23 o 
   2   8  17      554.72      521.09     73.37 o 
   3   8  17      235.15      201.78     49.57 o 
   4   8  17      125.24      222.00     57.44 o 
   5   8  17      258.51      227.40    148.92 o 
  -4   9  17      273.95      283.61     60.69 o 
  -3   9  17      192.41      242.92     46.69 o 
  -2   9  17     1792.88     1777.05     84.92 o 
  -1   9  17      438.01      466.70     30.06 o 
   0   9  17      400.93      464.84     27.31 o 
   1   9  17      521.03      497.60     35.92 o 
   2   9  17     1834.20     1690.35     90.86 o 
   3   9  17      117.84      118.34     51.00 o 
   4   9  17      300.77      340.00     63.35 o 
  -4  10  17       75.18      106.52     44.96 o 
  -3  10  17      296.73      250.67     50.11 o 
  -2  10  17      482.42      482.24     42.46 o 
  -1  10  17      511.89      528.56     32.49 o 
   0  10  17     4009.06     4098.13    250.18 o 
   1  10  17      701.20      676.88     50.78 o 
   2  10  17      589.59      600.95     47.07 o 
   3  10  17      279.41      349.54     59.86 o 
   4  10  17       50.49       46.13     56.36 o 
  -4  11  17      147.94      192.42     50.79 o 
  -3  11  17      712.13      797.95     65.76 o 
  -2  11  17      569.41      601.73     46.25 o 
  -1  11  17      372.12      398.80     30.02 o 
   0  11  17      240.88      240.36     36.95 o 
   1  11  17      246.77      256.48     30.19 o 
   2  11  17      480.07      477.60     47.74 o 
   3  11  17      656.82      577.12     69.85 o 
   4  11  17      169.00      167.10     79.66 o 
  -4  12  17       59.01      125.85     63.74 o 
  -3  12  17      159.68       93.83     50.56 o 
  -2  12  17      171.60      171.52     44.58 o 
  -1  12  17      510.23      615.29     35.95 o 
   0  12  17      135.93      146.67     33.85 o 
   1  12  17      499.38      490.86     37.58 o 
   2  12  17      213.00      146.84     40.33 o 
   3  12  17      153.23      153.39     57.65 o 
   4  12  17       49.67        6.77     76.99 o 
  -4  13  17       20.69       -2.49     66.24 o 
  -3  13  17      549.55      523.14     63.62 o 
  -2  13  17      136.77      190.11     42.44 o 
  -1  13  17      679.87      636.04     46.70 o 
   0  13  17        6.43      -14.80     29.82 o 
   1  13  17      710.22      689.17     47.66 o 
   2  13  17      168.14      119.81     41.58 o 
   3  13  17      480.76      361.83     69.13 o 
   4  13  17       52.26       59.96     84.32 o 
  -3  14  17        0.53      -49.31     52.21 o 
  -2  14  17      188.86      172.15     45.44 o 
  -1  14  17     1054.50     1045.04     56.70 o 
   0  14  17       10.90      -58.13     30.54 o 
   1  14  17     1071.87     1013.33     59.25 o 
   2  14  17      172.23       90.44     42.66 o 
   3  14  17        1.85      -37.16     55.30 o 
  -3  15  17      691.82      715.29     87.91 o 
  -2  15  17      117.34       89.51     60.10 o 
  -1  15  17      186.69      216.55     35.39 o 
   0  15  17       12.07      -23.88     33.63 o 
   1  15  17      173.22      121.45     39.52 o 
   2  15  17      134.42      126.68     46.70 o 
   3  15  17      595.48      516.98    104.68 o 
  -2  16  17      312.60      315.81     83.68 o 
  -1  16  17      934.09      857.63     75.25 o 
   0  16  17       55.05       19.97     37.12 o 
   1  16  17      836.14      833.85     83.13 o 
   2  16  17      329.78      171.53     58.51 o 
  -2  17  17       54.31      -53.05     85.40 o 
  -1  17  17      291.87      256.93     62.11 o 
   0  17  17      102.19      120.15     49.59 o 
   1  17  17      219.58      247.61     47.81 o 
   2  17  17       23.50      -69.44    123.06 o 
  -1  18  17      349.35      266.14     43.24 o 
   0  18  17      140.77       87.82     44.97 o 
   1  18  17      410.69      374.40     50.83 o 
   0   0  18     2458.73     2565.51     95.74 o 
   1   0  18     2454.20     2536.90     72.55 o 
   2   0  18      835.91      789.45     52.00 o 
   3   0  18       35.11       19.67     39.96 o 
   4   0  18      125.06      131.87     48.26 o 
   5   0  18      193.01      143.61     92.82 o 
  -5   1  18      163.87      212.88     98.44 o 
  -4   1  18      836.01      815.89     99.59 o 
  -3   1  18      115.13       75.28     51.50 o 
  -2   1  18     1406.33     1436.80     68.23 o 
  -1   1  18      562.70      589.08     28.37 o 
   0   1  18      425.98      487.58     24.43 o 
   1   1  18      519.28      512.82     26.65 o 
   2   1  18     1408.23     1246.53     64.98 o 
   3   1  18      146.94      108.26     44.86 o 
   4   1  18     1147.52     1200.25     86.38 o 
   5   1  18      167.88      281.35    100.72 o 
  -5   2  18      141.47       78.47     93.82 o 
  -4   2  18      204.08      187.18     48.92 o 
  -3   2  18     2062.09     2212.37     96.08 o 
  -2   2  18     1694.61     1687.49     79.84 o 
  -1   2  18      358.36      363.81     23.03 o 
   0   2  18     2151.41     2212.69     65.45 o 
   1   2  18      283.71      277.40     21.23 o 
   2   2  18     1819.16     1791.01     88.21 o 
   3   2  18     2013.61     1932.13    111.44 o 
   4   2  18      170.79      188.79     66.18 o 
   5   2  18      167.11      158.55     98.11 o 
  -5   3  18       82.15      169.34     76.63 o 
  -4   3  18      579.22      622.47     66.28 o 
  -3   3  18      408.67      341.69     43.85 o 
  -2   3  18      555.30      556.90     46.90 o 
  -1   3  18      908.38      894.85     39.28 o 
   0   3  18     1395.32     1518.83     49.94 o 
   1   3  18      791.72      813.00     34.51 o 
   2   3  18      290.83      327.32     74.82 o 
   3   3  18      311.23      354.90     58.41 o 
   4   3  18      494.35      460.17     62.18 o 
   5   3  18       55.86      -54.77     84.16 o 
  -5   4  18      269.96      212.83     77.98 o 
  -4   4  18      520.64      606.55     55.65 o 
  -3   4  18      614.89      677.94     55.71 o 
  -2   4  18      507.67      569.46     50.49 o 
  -1   4  18     2053.57     2116.31     79.06 o 
   0   4  18     1992.51     1969.68     60.58 o 
   1   4  18     1982.79     2033.68     62.17 o 
   2   4  18      858.19      906.22     71.20 o 
   3   4  18      505.71      622.91     67.87 o 
   4   4  18      552.90      603.15     70.62 o 
   5   4  18      217.85      306.99     86.11 o 
  -5   5  18      203.09      228.99     77.05 o 
  -4   5  18      324.07      318.88     44.63 o 
  -3   5  18      912.39      904.84     64.81 o 
  -2   5  18      912.28     1070.21    112.16 o 
  -1   5  18      831.20      849.02     42.00 o 
   0   5  18      747.50      738.03     29.43 o 
   1   5  18      937.70      931.30     36.81 o 
   2   5  18      925.00      823.75     72.04 o 
   3   5  18     1001.03     1041.30     82.94 o 
   4   5  18      357.58      483.91     68.46 o 
   5   5  18      211.74      230.75     84.44 o 
  -5   6  18       84.19      126.50     77.57 o 
  -4   6  18      234.98      277.90     45.00 o 
  -3   6  18      360.21      444.09     44.39 o 
  -2   6  18     1611.69     1564.79     67.58 o 
  -1   6  18     1772.33     1826.40     54.76 o 
   0   6  18      403.59      379.52     22.62 o 
   1   6  18     1681.30     1719.79     64.35 o 
   2   6  18     1645.10     1555.08    164.76 o 
   3   6  18      376.77      320.40     60.11 o 
   4   6  18      316.11      435.00     59.97 o 
   5   6  18       96.16       81.85     78.93 o 
  -5   7  18      101.44      118.54     77.33 o 
  -4   7  18       74.72       98.95     41.11 o 
  -3   7  18      197.98      218.97     39.75 o 
  -2   7  18      597.04      641.28     41.25 o 
  -1   7  18      496.85      496.42     31.42 o 
   0   7  18      278.01      302.86     26.10 o 
   1   7  18      308.83      292.12     29.30 o 
   2   7  18      485.60      425.66     61.80 o 
   3   7  18      248.01      269.37     58.95 o 
   4   7  18       78.16      118.69     51.76 o 
   5   7  18       93.74       -2.01     77.98 o 
  -4   8  18      167.98      146.87     45.63 o 
  -3   8  18      127.41       30.21     45.05 o 
  -2   8  18      906.34      935.10     60.34 o 
  -1   8  18     2360.31     2393.01     71.19 o 
   0   8  18     2116.31     2103.84     77.20 o 
   1   8  18     2619.15     2483.93    150.05 o 
   2   8  18      939.98      929.82    125.13 o 
   3   8  18      147.11      171.22     49.72 o 
   4   8  18      119.21      108.89     54.11 o 
  -4   9  18       49.43       61.96     41.95 o 
  -3   9  18     1149.90     1134.46     81.60 o 
  -2   9  18       78.11       78.02     32.51 o 
  -1   9  18      417.71      422.88     36.23 o 
   0   9  18     2465.59     2589.98     98.99 o 
   1   9  18      353.69      331.15     29.33 o 
   2   9  18       76.03       48.98     40.77 o 
   3   9  18     1108.43     1101.11     83.60 o 
   4   9  18      102.93       43.15     55.05 o 
  -4  10  18      405.46      402.77     54.99 o 
  -3  10  18      342.68      373.07     52.27 o 
  -2  10  18      931.48      981.47     60.58 o 
  -1  10  18     2269.52     2285.13     67.77 o 
   0  10  18       26.89        5.96     25.53 o 
   1  10  18     2148.74     2129.75    102.57 o 
   2  10  18     1037.93     1061.58     61.78 o 
   3  10  18      325.06      327.75     61.42 o 
   4  10  18      435.22      352.51     68.86 o 
  -4  11  18      213.85      150.22     49.45 o 
  -3  11  18      138.71      114.90     48.38 o 
  -2  11  18      304.02      291.02     40.96 o 
  -1  11  18      604.08      656.79     42.48 o 
   0  11  18      612.97      659.12     65.18 o 
   1  11  18      526.86      535.45     37.95 o 
   2  11  18      319.62      293.73     42.30 o 
   3  11  18      100.44      131.99     55.63 o 
   4  11  18      216.49      189.52     65.09 o 
  -4  12  18      140.09       83.13     50.40 o 
  -3  12  18      557.12      701.25     67.05 o 
  -2  12  18      416.86      452.48     46.34 o 
  -1  12  18      594.53      643.38     38.05 o 
   0  12  18     1611.12     1576.72     99.52 o 
   1  12  18      700.99      713.88     42.68 o 
   2  12  18      307.47      342.42     46.86 o 
   3  12  18      496.32      512.84     71.11 o 
   4  12  18       90.28       30.62     79.79 o 
  -3  13  18      108.88      134.46     57.66 o 
  -2  13  18      753.82      775.25     55.60 o 
  -1  13  18      574.26      600.48     85.89 o 
   0  13  18       26.31       45.13     33.31 o 
   1  13  18      539.34      488.84     43.77 o 
   2  13  18      694.73      639.84     62.88 o 
   3  13  18      118.18      180.48     69.51 o 
  -3  14  18      715.23      744.48     73.10 o 
  -2  14  18      220.86      206.10     46.78 o 
  -1  14  18      188.28      199.44     33.65 o 
   0  14  18      584.52      541.31     49.84 o 
   1  14  18      124.54       91.80     34.97 o 
   2  14  18      251.89      235.63     47.81 o 
   3  14  18      716.96      686.96     82.49 o 
  -3  15  18       51.58      123.48     69.59 o 
  -2  15  18      235.40      288.44     94.09 o 
  -1  15  18      788.29      777.24     52.47 o 
   0  15  18      138.20      171.66     56.39 o 
   1  15  18      837.99      745.26     58.39 o 
   2  15  18      307.93      262.58     57.41 o 
   3  15  18       40.42       12.79     83.80 o 
  -2  16  18       63.05       15.82     85.84 o 
  -1  16  18      398.08      347.13     42.96 o 
   0  16  18     1216.88     1181.69     73.33 o 
   1  16  18      378.63      385.09     58.50 o 
   2  16  18       18.76      -71.40     52.22 o 
  -2  17  18      212.00      191.56     96.52 o 
  -1  17  18      201.16       93.55     54.96 o 
   0  17  18        2.49       -8.32     40.07 o 
   1  17  18      118.83       71.43     41.76 o 
   2  17  18      246.38      289.83     66.53 o 
  -1  18  18      186.39      153.57     47.95 o 
   0  18  18      509.88      614.56    113.87 o 
   1  18  18      172.14      101.99     59.47 o 
   1   0  19       89.38       85.28     17.10 o 
   2   0  19     4178.14     4365.23    158.15 o 
   3   0  19     1077.44     1035.49     80.98 o 
   4   0  19     1607.63     1557.08    101.79 o 
   5   0  19      216.24      219.70     95.13 o 
  -5   1  19       94.26       28.26     91.53 o 
  -4   1  19      150.76      129.03     49.82 o 
  -3   1  19      800.25      820.80     56.64 o 
  -2   1  19     1554.55     1464.03     74.77 o 
  -1   1  19      486.99      473.68     26.69 o 
   0   1  19     1313.98     1286.25     42.00 o 
   1   1  19      502.26      530.07     27.30 o 
   2   1  19     1765.07     1702.46     74.60 o 
   3   1  19      742.11      653.42     68.84 o 
   4   1  19      237.19      363.94    119.96 o 
   5   1  19      128.02      137.19     91.53 o 
  -5   2  19      186.64      199.00    100.01 o 
  -4   2  19      641.54      697.87    140.97 o 
  -3   2  19      122.66      135.68     37.48 o 
  -2   2  19     1423.74     1471.98     85.26 o 
  -1   2  19     2551.24     2588.71     74.82 o 
   0   2  19      403.45      440.85     25.84 o 
   1   2  19     2473.61     2531.48     73.63 o 
   2   2  19      909.59      887.15     55.83 o 
   3   2  19      100.01      139.88     48.50 o 
   4   2  19      646.72      691.59     71.56 o 
   5   2  19      146.61      106.42     95.78 o 
  -5   3  19      199.14      239.01    161.82 o 
  -4   3  19      401.47      501.26     64.09 o 
  -3   3  19      585.79      570.22     65.78 o 
  -2   3  19       92.69       46.47     42.01 o 
  -1   3  19      756.84      768.21     40.62 o 
   0   3  19     3682.02     3836.42    104.49 o 
   1   3  19      906.43      914.90     35.87 o 
   2   3  19       12.57       15.78     37.01 o 
   3   3  19      548.30      534.95     64.78 o 
   4   3  19      347.53      284.00     64.72 o 
   5   3  19      180.20      186.86    102.12 o 
  -5   4  19      142.13      149.14     77.04 o 
  -4   4  19      309.27      297.50     47.16 o 
  -3   4  19     1825.02     1795.42     99.08 o 
  -2   4  19     2245.27     2220.88     99.39 o 
  -1   4  19     1112.90     1205.95     46.42 o 
   0   4  19     1249.69     1196.85     44.09 o 
   1   4  19      890.38      926.14     39.25 o 
   2   4  19     2408.35     2344.36    122.62 o 
   3   4  19     1744.73     1824.67    109.51 o 
   4   4  19      283.21      209.53     57.30 o 
   5   4  19      151.27      186.63     83.47 o 
  -5   5  19       45.96       54.62     72.53 o 
  -4   5  19      390.15      381.91     47.76 o 
  -3   5  19      218.57      294.88     45.33 o 
  -2   5  19      777.06      765.87     74.63 o 
  -1   5  19     3907.83     4048.32    116.94 o 
   0   5  19     1050.28     1052.76     35.57 o 
   1   5  19     3506.54     3482.70    114.23 o 
   2   5  19      741.27      814.78    108.13 o 
   3   5  19      227.32      245.33     55.31 o 
   4   5  19      416.31      464.51     68.20 o 
   5   5  19       87.91       90.64     77.46 o 
  -5   6  19      583.47      583.19     96.45 o 
  -4   6  19      192.39      260.37     45.49 o 
  -3   6  19     1043.51      963.85     59.87 o 
  -2   6  19      303.61      318.70     44.91 o 
  -1   6  19      732.46      761.62     35.11 o 
   0   6  19     3882.25     3840.84    132.38 o 
   1   6  19      911.59      917.25     43.76 o 
   2   6  19      216.88      178.76     49.38 o 
   3   6  19     1136.57     1065.15     88.15 o 
   4   6  19      146.51       69.22     65.46 o 
   5   6  19      534.74      584.45    102.36 o 
  -5   7  19      517.35      568.81     99.32 o 
  -4   7  19      293.95      303.23     47.40 o 
  -3   7  19       20.54        9.00     40.57 o 
  -2   7  19      376.45      431.90     48.12 o 
  -1   7  19      868.61      928.13     40.25 o 
   0   7  19     1739.09     1916.26     71.27 o 
   1   7  19     1221.27     1186.89     50.59 o 
   2   7  19      362.62      325.95     58.63 o 
   3   7  19       17.51       15.40     49.26 o 
   4   7  19      195.83      152.13     55.18 o 
   5   7  19      424.12      471.28    101.30 o 
  -4   8  19       19.65       -4.61     40.67 o 
  -3   8  19     1848.87     1762.22     97.17 o 
  -2   8  19      253.63      297.03     45.55 o 
  -1   8  19      258.04      249.48     25.09 o 
   0   8  19      194.27      231.87     22.51 o 
   1   8  19      235.99      274.07     30.78 o 
   2   8  19      322.81      341.26     61.80 o 
   3   8  19     1674.30     1679.01    133.39 o 
   4   8  19       17.06       35.94     51.55 o 
  -4   9  19      307.38      378.94     66.19 o 
  -3   9  19      123.18      127.51     50.57 o 
  -2   9  19      502.67      511.66     43.01 o 
  -1   9  19      971.84     1002.33     41.88 o 
   0   9  19     2184.71     2318.15     99.38 o 
   1   9  19      916.80      911.21     45.67 o 
   2   9  19      499.20      425.45     56.31 o 
   3   9  19      170.93      173.51     57.47 o 
   4   9  19      332.68      301.69     65.19 o 
  -4  10  19      208.75      249.36     63.79 o 
  -3  10  19     1041.83     1130.48     74.26 o 
  -2  10  19      800.82      780.58     50.98 o 
  -1  10  19      274.62      269.38     27.84 o 
   0  10  19     1511.19     1547.84    149.99 o 
   1  10  19      398.22      465.84     34.56 o 
   2  10  19      773.43      749.86     64.67 o 
   3  10  19     1000.84     1105.64     87.42 o 
   4  10  19      236.58      252.52     66.52 o 
  -4  11  19      117.53      102.25     49.42 o 
  -3  11  19      224.98      228.08     52.76 o 
  -2  11  19       70.88       74.99     36.72 o 
  -1  11  19      623.52      715.58     37.67 o 
   0  11  19      283.70      313.15     70.08 o 
   1  11  19      566.80      596.03     62.84 o 
   2  11  19      101.12       98.57     37.51 o 
   3  11  19      182.28      175.79     58.28 o 
   4  11  19      104.08      162.93     64.56 o 
  -4  12  19      288.99      239.08     56.61 o 
  -3  12  19      635.58      718.31     69.74 o 
  -2  12  19      313.54      330.85     44.35 o 
  -1  12  19      821.77      853.13     50.76 o 
   0  12  19      466.71      473.55     45.78 o 
   1  12  19      817.44      764.04     50.63 o 
   2  12  19      244.42      193.55     43.07 o 
   3  12  19      692.92      645.63    109.79 o 
   4  12  19      278.35      353.21     96.80 o 
  -3  13  19       80.29       86.39     55.63 o 
  -2  13  19      253.14      267.45     55.07 o 
  -1  13  19      137.85       85.08     31.64 o 
   0  13  19     2054.94     2044.84    183.42 o 
   1  13  19       59.59       59.60     32.45 o 
   2  13  19      289.80      259.24     49.12 o 
   3  13  19      126.54      132.52     61.51 o 
  -3  14  19      144.67      110.88     63.03 o 
  -2  14  19      951.15      911.21     75.64 o 
  -1  14  19      142.55      126.31     35.48 o 
   0  14  19      106.99      100.58     37.89 o 
   1  14  19      144.15      119.81     38.41 o 
   2  14  19     1082.32     1106.21     89.43 o 
   3  14  19      140.74      151.00     66.58 o 
  -3  15  19      143.69      135.50     65.34 o 
  -2  15  19        8.75      -44.84     78.78 o 
  -1  15  19      166.07      148.49     35.30 o 
   0  15  19      562.08      536.91     52.30 o 
   1  15  19      117.95      106.51     46.74 o 
   2  15  19       24.04       11.60     49.99 o 
   3  15  19      130.53       72.24    132.66 o 
  -2  16  19      139.20       77.98     90.30 o 
  -1  16  19       37.53      -13.62     32.91 o 
   0  16  19       24.23      -13.22     38.18 o 
   1  16  19       79.22       45.42     40.55 o 
   2  16  19      234.44      222.82     60.53 o 
  -2  17  19      175.04      164.76    101.59 o 
  -1  17  19      250.30      201.97     62.29 o 
   0  17  19      370.52      384.06    118.38 o 
   1  17  19      273.40      203.18     45.94 o 
   2  17  19      128.19       49.75     70.83 o 
  -1  18  19       72.03      117.10     65.38 o 
   0  18  19       96.68      122.09     44.76 o 
   1  18  19       43.91       -3.44     60.92 o 
   0   0  20     7503.34     7716.21    253.95 o 
   1   0  20       26.13        7.10     16.48 o 
   2   0  20     3924.51     3897.54    145.41 o 
   3   0  20      334.75      350.98     57.50 o 
   4   0  20      427.44      364.91     60.89 o 
   5   0  20        5.16       15.33     81.55 o 
  -5   1  20       34.01       29.50     83.63 o 
  -4   1  20     1110.64     1144.76    117.33 o 
  -3   1  20       51.85      -13.56     43.12 o 
  -2   1  20     2397.01     2297.84     98.04 o 
  -1   1  20     1299.87     1277.98     46.26 o 
   0   1  20        0.26       -1.55     14.93 o 
   1   1  20     1325.82     1328.55     45.90 o 
   2   1  20     2265.51     2317.07     96.34 o 
   3   1  20       55.44       24.05     44.65 o 
   4   1  20     1046.58     1088.27     87.15 o 
   5   1  20       35.07       27.14     88.50 o 
  -5   2  20       80.75      131.83     97.19 o 
  -4   2  20      315.23      393.66     68.68 o 
  -3   2  20       24.29        1.42     34.28 o 
  -2   2  20      847.78      881.22     57.67 o 
  -1   2  20      571.86      580.23     35.78 o 
   0   2  20     6146.08     6162.37    145.99 o 
   1   2  20      529.69      550.18     28.97 o 
   2   2  20      686.56      657.56     66.31 o 
   3   2  20       39.12      -42.73     41.33 o 
   4   2  20      285.20      276.95     58.75 o 
   5   2  20       78.98       19.54     91.59 o 
  -5   3  20       47.52      111.14     76.66 o 
  -4   3  20      348.59      354.29     60.91 o 
  -3   3  20      178.03      209.95     43.43 o 
  -2   3  20     3784.70     3508.92    138.16 o 
  -1   3  20      991.15     1078.00     42.80 o 
   0   3  20       15.28       37.27     17.42 o 
   1   3  20     1066.57     1073.77     41.23 o 
   2   3  20     4210.98     4066.71    256.98 o 
   3   3  20      296.58      279.16     56.76 o 
   4   3  20      435.77      540.72     69.60 o 
   5   3  20       89.26      125.12     98.87 o 
  -5   4  20      112.34      109.26     72.15 o 
  -4   4  20      149.24      115.12     53.56 o 
  -3   4  20      173.80      164.53     42.68 o 
  -2   4  20     2432.09     2480.21    103.74 o 
  -1   4  20     1593.76     1683.02     66.07 o 
   0   4  20     3364.29     3469.43     97.05 o 
   1   4  20     2050.79     2062.15     60.34 o 
   2   4  20     2177.91     2001.70    118.45 o 
   3   4  20      180.33      190.07     53.58 o 
   4   4  20      152.06      159.43     56.36 o 
   5   4  20      142.07      162.18     82.52 o 
  -5   5  20      188.14      113.62     81.18 o 
  -4   5  20       60.21      123.35     41.55 o 
  -3   5  20     1036.42     1180.62     87.63 o 
  -2   5  20       52.18       31.88     44.19 o 
  -1   5  20      915.88      961.47     43.37 o 
   0   5  20        3.08       -2.23     15.16 o 
   1   5  20      724.92      743.37     49.75 o 
   2   5  20       96.96      118.35     45.10 o 
   3   5  20     1085.65     1083.21    101.72 o 
   4   5  20       87.64       33.04     54.12 o 
   5   5  20      173.40      125.30     84.77 o 
  -5   6  20      642.28      674.23    137.57 o 
  -4   6  20       28.85       54.07     41.08 o 
  -3   6  20      194.10      133.39     38.90 o 
  -2   6  20      565.41      566.48     54.99 o 
  -1   6  20     2685.51     2671.65     72.65 o 
   0   6  20      616.00      735.98     35.24 o 
   1   6  20     2448.15     2406.74     85.25 o 
   2   6  20      673.44      673.60     78.27 o 
   3   6  20      203.89      265.19    150.93 o 
   4   6  20       16.94       14.33     49.91 o 
   5   6  20      596.63      643.04    109.05 o 
  -4   7  20      283.97      288.29     48.20 o 
  -3   7  20     1893.75     1840.60     83.19 o 
  -2   7  20      502.51      529.51     60.81 o 
  -1   7  20     1233.47     1289.01     61.45 o 
   0   7  20      779.48      785.88     46.30 o 
   1   7  20     1280.18     1290.85     56.07 o 
   2   7  20      532.66      434.56     64.80 o 
   3   7  20     1937.57     1838.55    240.34 o 
   4   7  20      284.36      225.70     88.44 o 
  -4   8  20       20.74      -24.33     44.91 o 
  -3   8  20        2.72      -15.94     45.08 o 
  -2   8  20       58.50        4.40     58.32 o 
  -1   8  20     2529.06     2502.36     73.52 o 
   0   8  20     2327.37     2374.00    115.63 o 
   1   8  20     2482.49     2432.30     86.60 o 
   2   8  20       33.27       23.55     49.37 o 
   3   8  20        0.78       13.51     67.90 o 
   4   8  20       24.49       19.77     53.10 o 
  -4   9  20       15.80       34.65     44.88 o 
  -3   9  20      845.90      958.44     77.23 o 
  -2   9  20      142.54      149.00     42.52 o 
  -1   9  20       92.10      102.71     23.37 o 
   0   9  20       46.11       52.45     27.10 o 
   1   9  20      112.62      143.84     26.48 o 
   2   9  20      135.13      146.69     47.70 o 
   3   9  20      692.02      771.03     76.16 o 
   4   9  20       23.52      -10.46     55.22 o 
  -4  10  20       73.47       53.48     45.72 o 
  -3  10  20       15.10       -1.61     51.07 o 
  -2  10  20       27.35      -25.37     44.13 o 
  -1  10  20      258.98      261.96     27.94 o 
   0  10  20     2040.59     2075.47     81.98 o 
   1  10  20      467.59      444.66     35.63 o 
   2  10  20       64.32       42.04     35.36 o 
   3  10  20       12.35      -23.59     50.80 o 
   4  10  20       74.39       87.89     61.70 o 
  -4  11  20      267.04      321.74     55.68 o 
  -3  11  20      600.71      655.53     64.53 o 
  -2  11  20      262.55      220.69     49.40 o 
  -1  11  20      799.35      810.26     45.17 o 
   0  11  20      547.05      458.66     64.74 o 
   1  11  20      851.18      829.11     46.30 o 
   2  11  20      201.25      169.75     40.81 o 
   3  11  20      688.05      693.10     78.01 o 
   4  11  20      197.98       84.72     63.74 o 
  -4  12  20        0.63      -24.68     49.56 o 
  -3  12  20       96.50       60.61     51.45 o 
  -2  12  20      308.38      256.04     51.71 o 
  -1  12  20     1080.18     1028.68     87.80 o 
   0  12  20      447.90      463.75     45.97 o 
   1  12  20     1041.78     1000.09     57.41 o 
   2  12  20      351.21      356.60     48.61 o 
   3  12  20       93.31      100.63     59.03 o 
   4  12  20        8.42       75.96     81.18 o 
  -3  13  20       85.97       59.25     75.89 o 
  -2  13  20      576.04      577.31     62.87 o 
  -1  13  20      143.31      133.72     33.42 o 
   0  13  20       93.93       58.88     35.45 o 
   1  13  20       95.31      106.86     43.97 o 
   2  13  20      543.46      475.96     54.44 o 
   3  13  20      113.45      117.73     62.61 o 
  -3  14  20        0.38      -49.09     54.35 o 
  -2  14  20      130.72       12.41     51.80 o 
  -1  14  20       10.49      -26.91     30.07 o 
   0  14  20      732.25      840.16     60.65 o 
   1  14  20        7.16        1.52     43.71 o 
   2  14  20      133.34       99.12     46.25 o 
   3  14  20        2.26       -2.66     60.77 o 
  -3  15  20       67.64       11.05     60.71 o 
  -2  15  20      554.79      748.10    158.04 o 
  -1  15  20       43.62       -8.02     33.22 o 
   0  15  20       62.39       66.55     39.41 o 
   1  15  20       41.38        6.40     38.68 o 
   2  15  20      445.76      331.43     63.05 o 
   3  15  20       76.11       86.77     89.35 o 
  -2  16  20      257.84      196.59     97.91 o 
  -1  16  20        9.43      -22.56     34.23 o 
   0  16  20     1033.06     1041.50    117.96 o 
   1  16  20       18.71       23.50     40.09 o 
   2  16  20      257.14      286.15     64.28 o 
  -1  17  20      208.49      176.39     83.40 o 
   0  17  20      182.65      158.73     47.39 o 
   1  17  20      258.33      245.93     49.58 o 
   0  18  20      124.70       74.56     86.35 o 
   1   0  21        5.60        1.43     16.94 o 
   2   0  21     2911.91     2873.27    115.29 o 
   3   0  21        3.02        3.04     44.01 o 
   4   0  21      491.39      465.05     67.45 o 
   5   0  21       39.51       32.34     89.55 o 
  -5   1  21       17.60       86.51     87.78 o 
  -4   1  21      282.12      280.84     60.07 o 
  -3   1  21       21.26       -0.74     44.11 o 
  -2   1  21      767.85      866.29     56.53 o 
  -1   1  21       69.65       54.53     18.06 o 
   0   1  21     3728.54     3943.26     99.32 o 
   1   1  21       83.05       67.25     17.98 o 
   2   1  21      774.33      693.88     51.47 o 
   3   1  21       19.01       17.96     53.44 o 
   4   1  21      244.05      337.87     63.87 o 
   5   1  21        7.28      -18.02     88.90 o 
  -5   2  21      148.05       18.86     94.00 o 
  -4   2  21      698.09      615.01     73.89 o 
  -3   2  21      226.86      202.27     49.98 o 
  -2   2  21     1764.82     1688.75     84.42 o 
  -1   2  21      808.20      824.48     37.63 o 
   0   2  21        6.40       43.81     17.02 o 
   1   2  21      641.43      667.16     33.96 o 
   2   2  21     2020.29     1984.17    109.23 o 
   3   2  21      291.19      179.48     53.91 o 
   4   2  21      752.06      806.64     81.03 o 
   5   2  21      140.15      127.81     99.18 o 
  -5   3  21      149.20       50.10     74.20 o 
  -4   3  21       77.35       86.67     52.53 o 
  -3   3  21      113.44      102.22     40.49 o 
  -2   3  21      600.93      679.52     54.83 o 
  -1   3  21      456.02      468.03     38.88 o 
   0   3  21     1215.36     1190.69     53.61 o 
   1   3  21      487.16      504.45     28.36 o 
   2   3  21      566.15      636.41     66.27 o 
   3   3  21      130.71       85.38     50.44 o 
   4   3  21       84.37      142.40     55.49 o 
   5   3  21      117.85      -12.61     92.27 o 
  -5   4  21       62.08       23.65     75.10 o 
  -4   4  21      402.88      441.95     67.18 o 
  -3   4  21     1065.22     1096.32     87.94 o 
  -2   4  21      527.50      541.98     51.57 o 
  -1   4  21      989.68      990.50     44.65 o 
   0   4  21        0.34       -0.82     17.85 o 
   1   4  21      886.07      843.73     38.52 o 
   2   4  21      487.56      441.84     99.65 o 
   3   4  21     1077.29     1228.01     96.87 o 
   4   4  21      356.94      437.28     67.72 o 
   5   4  21       58.24       24.69     78.11 o 
  -5   5  21      555.31      690.60    100.93 o 
  -4   5  21        3.45       -7.50     39.32 o 
  -3   5  21       55.72      103.27     43.18 o 
  -2   5  21      236.11      277.91     45.04 o 
  -1   5  21     1714.84     1732.00     75.25 o 
   0   5  21       85.34       81.86     20.59 o 
   1   5  21     1427.09     1441.67     61.36 o 
   2   5  21      338.52      335.12     71.25 o 
   3   5  21       56.13       60.82     51.65 o 
   4   5  21        9.01      -13.79     52.01 o 
   5   5  21      480.60      487.95    100.79 o 
  -4   6  21       46.98       15.58     40.81 o 
  -3   6  21      838.89      954.51     61.91 o 
  -2   6  21       46.42       68.46     39.52 o 
  -1   6  21     2092.92     2120.64     70.37 o 
   0   6  21      211.42      221.04     29.33 o 
   1   6  21     2157.20     2174.84     77.37 o 
   2   6  21       39.91       56.82     46.75 o 
   3   6  21      938.45      881.29     88.58 o 
   4   6  21       28.82       -3.31     56.30 o 
  -4   7  21      111.72      164.98     79.97 o 
  -3   7  21       63.54       23.84     37.88 o 
  -2   7  21       28.06       62.67     40.19 o 
  -1   7  21     2729.73     2774.63     77.37 o 
   0   7  21      149.04      186.37     25.60 o 
   1   7  21     2696.14     2655.24    112.14 o 
   2   7  21       32.92       18.32     47.91 o 
   3   7  21       54.87       70.41     54.79 o 
   4   7  21       96.60       84.39     56.31 o 
  -4   8  21       29.34       11.94     43.88 o 
  -3   8  21     2294.88     2246.34     94.67 o 
  -2   8  21        9.78      -67.23     35.41 o 
  -1   8  21      358.54      373.89     29.03 o 
   0   8  21     1031.36     1069.49     55.80 o 
   1   8  21      353.53      398.47     37.73 o 
   2   8  21        5.04      -63.60     47.60 o 
   3   8  21     2240.42     2147.43    291.79 o 
   4   8  21       27.76       14.81     55.02 o 
  -4   9  21       88.68       88.56     46.78 o 
  -3   9  21       56.52       17.16     49.91 o 
  -2   9  21      204.21      171.88     42.72 o 
  -1   9  21     2499.84     2550.23     74.90 o 
   0   9  21       93.04       41.87     28.39 o 
   1   9  21     2472.70     2520.39     95.22 o 
   2   9  21      183.40      134.08     37.35 o 
   3   9  21       61.28       68.14     51.02 o 
   4   9  21      104.87      158.61     62.53 o 
  -4  10  21      126.00      124.68     48.83 o 
  -3  10  21      894.04      908.45     78.04 o 
  -2  10  21      440.44      434.07     53.25 o 
  -1  10  21      225.96      213.63     29.30 o 
   0  10  21      270.15      331.91     47.35 o 
   1  10  21      191.13      163.78     43.10 o 
   2  10  21      451.32      451.42     52.04 o 
   3  10  21      795.44      704.18     78.67 o 
   4  10  21      131.38      186.22     67.12 o 
  -4  11  21        5.33       18.65     48.57 o 
  -3  11  21       35.26       12.46     55.64 o 
  -2  11  21       57.36       56.68     45.51 o 
  -1  11  21      726.35      744.16     44.88 o 
   0  11  21     1624.73     1643.74     80.57 o 
   1  11  21      955.92      993.98     99.55 o 
   2  11  21       36.59       21.06     36.46 o 
   3  11  21       38.20       35.35     64.28 o 
   4  11  21       23.63        7.72     64.51 o 
  -3  12  21      146.56      159.57     55.22 o 
  -2  12  21      927.76      952.79     71.34 o 
  -1  12  21      281.33      236.14     35.30 o 
   0  12  21       70.58       52.01     34.39 o 
   1  12  21      247.71      238.89     38.10 o 
   2  12  21     1001.45     1016.04     70.24 o 
   3  12  21      192.96      163.20     62.93 o 
  -3  13  21       39.57       14.59     55.19 o 
  -2  13  21      475.49      479.71     60.09 o 
  -1  13  21      240.73      219.33     36.84 o 
   0  13  21      532.14      508.54     60.59 o 
   1  13  21      283.44      313.44     78.82 o 
   2  13  21      380.09      405.46     52.77 o 
   3  13  21       42.35        6.79     59.42 o 
  -3  14  21       70.11       89.57     59.73 o 
  -2  14  21      833.60     1094.81    194.94 o 
  -1  14  21       88.73       44.53     33.27 o 
   0  14  21        1.76      -45.17     34.51 o 
   1  14  21       91.84       48.88     39.66 o 
   2  14  21      762.36      687.86     72.72 o 
   3  14  21       55.36       23.59     63.58 o 
  -2  15  21       69.10       49.76     88.22 o 
  -1  15  21       16.36       32.33     49.23 o 
   0  15  21     1818.90     1823.73     92.38 o 
   1  15  21       11.89       24.67     39.83 o 
   2  15  21       38.80       67.56     53.32 o 
  -2  16  21      474.38      636.06    120.91 o 
  -1  16  21       78.42       79.59     42.22 o 
   0  16  21       39.93       -0.19     40.97 o 
   1  16  21       77.00       63.39     43.05 o 
   2  16  21      466.43      435.47     72.24 o 
  -1  17  21      155.27      138.23     74.82 o 
   0  17  21      722.68      799.33    165.05 o 
   1  17  21      131.53       84.64     46.16 o 
   0   0  22     4607.50     4636.52    162.10 o 
   1   0  22      180.71      203.81     22.98 o 
   2   0  22      741.84      753.81     54.84 o 
   3   0  22       11.25       -3.62     44.56 o 
   4   0  22      364.84      383.30     71.50 o 
   5   0  22        5.76       -2.48     83.60 o 
  -5   1  22      227.84      156.60     99.74 o 
  -4   1  22      790.22      805.11     81.47 o 
  -3   1  22       35.55       65.41     48.59 o 
  -2   1  22     1107.86     1071.26     67.74 o 
  -1   1  22      442.28      495.33     36.28 o 
   0   1  22        2.68       22.65     17.47 o 
   1   1  22      252.23      279.45     25.17 o 
   2   1  22     1180.22     1313.11     67.35 o 
   3   1  22       14.82       28.66     47.09 o 
   4   1  22      768.44      848.37     84.62 o 
   5   1  22      167.37      118.34    100.49 o 
  -5   2  22      150.43       88.83     99.63 o 
  -4   2  22      329.62      356.81     65.30 o 
  -3   2  22      347.85      254.91     45.54 o 
  -2   2  22      484.47      483.91     48.28 o 
  -1   2  22     1047.96     1016.82     43.87 o 
   0   2  22     1705.55     1804.64     55.35 o 
   1   2  22     1157.50     1183.96     44.42 o 
   2   2  22      279.25      242.81     52.80 o 
   3   2  22      316.68      278.55     58.13 o 
   4   2  22      382.02      509.63     71.93 o 
   5   2  22      165.46      180.53    109.37 o 
  -5   3  22       42.43       -1.55     94.18 o 
  -4   3  22      674.88      719.58     78.68 o 
  -3   3  22     1208.37     1113.00     73.03 o 
  -2   3  22     1297.50     1267.86     72.87 o 
  -1   3  22     1112.06     1116.96     45.78 o 
   0   3  22       19.94       17.45     18.74 o 
   1   3  22     1163.48     1142.31     44.45 o 
   2   3  22     1314.98     1278.95     89.88 o 
   3   3  22     1305.92     1317.94    187.67 o 
   4   3  22      704.08      736.99     81.88 o 
   5   3  22       12.39      124.53    101.90 o 
  -5   4  22       83.16      -18.95     74.29 o 
  -4   4  22      249.77      240.76     64.17 o 
  -3   4  22      129.06      131.61     43.75 o 
  -2   4  22     1106.46     1150.31     72.49 o 
  -1   4  22     4484.89     4431.58    127.03 o 
   0   4  22     1088.32     1110.23     45.75 o 
   1   4  22     3846.17     3881.61    112.47 o 
   2   4  22     1314.11     1356.21     96.29 o 
   3   4  22      151.12      196.41     56.87 o 
   4   4  22      244.86      208.14     62.78 o 
   5   4  22       46.70       45.28    102.11 o 
  -4   5  22      261.11      270.69     66.86 o 
  -3   5  22      982.12      922.59     70.02 o 
  -2   5  22      659.21      573.46     56.36 o 
  -1   5  22       70.91       50.84     23.07 o 
   0   5  22       46.96       55.01     20.61 o 
   1   5  22      201.70      194.17     27.52 o 
   2   5  22      527.41      464.22     63.65 o 
   3   5  22      943.01      883.53     88.92 o 
   4   5  22      225.29      195.92    104.27 o 
  -4   6  22      147.61      166.12     46.34 o 
  -3   6  22       13.49      -20.35     37.40 o 
  -2   6  22      982.16     1058.04     86.53 o 
  -1   6  22      857.77      953.76     42.70 o 
   0   6  22      254.41      245.04     25.56 o 
   1   6  22      832.30      926.26     49.34 o 
   2   6  22      855.59      891.71     84.08 o 
   3   6  22        3.73        3.44     53.66 o 
   4   6  22      140.69       88.95     61.27 o 
  -4   7  22      101.02       60.55     45.76 o 
  -3   7  22      968.19      941.50     64.16 o 
  -2   7  22      252.44      248.31     46.37 o 
  -1   7  22      815.79      899.95     57.48 o 
   0   7  22      918.43      962.81     45.72 o 
   1   7  22     1027.87     1095.94     52.18 o 
   2   7  22      251.17      262.26     89.93 o 
   3   7  22     1047.11      971.28     92.38 o 
   4   7  22       99.91      225.89     61.34 o 
  -4   8  22      249.43      291.21     51.78 o 
  -3   8  22       16.98       22.55     41.07 o 
  -2   8  22      385.34      376.20     51.39 o 
  -1   8  22     2120.11     2121.33     67.52 o 
   0   8  22        1.20      -12.81     25.10 o 
   1   8  22     2260.17     2334.53     82.49 o 
   2   8  22      345.19      314.34     68.17 o 
   3   8  22       14.14      -41.00     46.33 o 
   4   8  22      223.46      161.04     62.05 o 
  -4   9  22      126.56      152.26     51.04 o 
  -3   9  22     1106.62     1096.21     84.13 o 
  -2   9  22      364.17      338.18     48.57 o 
  -1   9  22      167.80      193.10     26.67 o 
   0   9  22      703.47      701.39    117.29 o 
   1   9  22      165.36      124.39     28.63 o 
   2   9  22      436.67      388.80     46.06 o 
   3   9  22     1096.33     1118.82     88.37 o 
   4   9  22       84.39      102.60     61.20 o 
  -4  10  22      296.35      355.04     64.83 o 
  -3  10  22        3.52      -31.41     49.79 o 
  -2  10  22      238.56      211.91     51.35 o 
  -1  10  22     1561.52     1674.89     86.35 o 
   0  10  22     1048.97     1076.49     64.15 o 
   1  10  22     1337.22     1423.65     76.74 o 
   2  10  22      263.32      280.38     44.25 o 
   3  10  22        1.34        1.79     53.57 o 
   4  10  22      254.71      134.10     95.93 o 
  -4  11  22       87.17        6.48     49.77 o 
  -3  11  22      451.04      584.54     71.75 o 
  -2  11  22      173.42      130.79     47.86 o 
  -1  11  22      347.13      350.62     38.20 o 
   0  11  22      337.22      325.42     42.17 o 
   1  11  22      393.92      419.25     42.12 o 
   2  11  22      195.67      225.50     44.24 o 
   3  11  22      422.18      305.62     69.60 o 
   4  11  22       64.82        9.32     63.81 o 
  -3  12  22      298.55      155.27     74.26 o 
  -2  12  22      335.45      292.01     54.22 o 
  -1  12  22      403.22      486.19     80.15 o 
   0  12  22      656.03      727.90     56.71 o 
   1  12  22      497.64      452.04     50.66 o 
   2  12  22      396.36      475.24     68.58 o 
   3  12  22      299.95      277.83     68.81 o 
  -3  13  22       59.80       60.05     55.99 o 
  -2  13  22      545.16      564.27     76.78 o 
  -1  13  22        9.67        8.38     42.74 o 
   0  13  22       25.53        1.28     35.80 o 
   1  13  22        2.07        8.80     36.26 o 
   2  13  22      543.30      580.76     59.75 o 
   3  13  22       71.75       -6.66     61.13 o 
  -3  14  22      230.40      191.48     64.33 o 
  -2  14  22      234.34      303.54     96.49 o 
  -1  14  22      298.93      323.44     61.68 o 
   0  14  22     1600.43     1618.79    122.16 o 
   1  14  22      320.47      336.18     48.23 o 
   2  14  22      244.93      260.90     58.81 o 
   3  14  22      174.01      224.13     70.93 o 
  -2  15  22      148.71       66.57     91.50 o 
  -1  15  22      349.77      282.52     41.66 o 
   0  15  22      174.85      294.87     58.19 o 
   1  15  22      328.75      372.60     61.90 o 
   2  15  22      163.87      206.64     59.68 o 
  -2  16  22       64.68      -19.79     99.09 o 
  -1  16  22       24.57      -28.05     52.27 o 
   0  16  22      280.33      313.47     50.67 o 
   1  16  22       28.32      -38.07     41.57 o 
   2  16  22       58.64       28.42     65.17 o 
  -1  17  22      137.46      143.37     68.38 o 
   0  17  22       81.59       64.57     44.52 o 
   1  17  22      143.72      148.80     48.61 o 
   1   0  23      561.35      563.87     31.94 o 
   2   0  23      311.86      313.00     43.06 o 
   3   0  23       22.79       55.00     50.19 o 
   4   0  23      275.56      242.59     79.68 o 
   5   0  23      118.67      155.43    100.86 o 
  -5   1  23      184.65       61.56     94.59 o 
  -4   1  23       90.14      162.12     58.97 o 
  -3   1  23      745.73      917.25     85.19 o 
  -2   1  23      584.52      631.49     52.63 o 
  -1   1  23     1183.56     1270.82     51.58 o 
   0   1  23     4360.10     4508.79    112.81 o 
   1   1  23     1234.98     1336.59     48.95 o 
   2   1  23      605.76      547.51     72.01 o 
   3   1  23      736.75      741.21     78.40 o 
   4   1  23       71.33       98.56     55.54 o 
   5   1  23      220.19      202.57    110.64 o 
  -5   2  23      275.12      235.59    111.27 o 
  -4   2  23      677.51      749.35     82.46 o 
  -3   2  23      231.79      235.72    106.85 o 
  -2   2  23     1509.17     1529.62     80.96 o 
  -1   2  23     3900.13     3823.83    106.30 o 
   0   2  23        4.83        2.74     18.18 o 
   1   2  23     3811.61     3736.18    104.98 o 
   2   2  23     1715.40     1699.85    106.19 o 
   3   2  23      195.83      194.80     57.90 o 
   4   2  23      658.52      732.84    104.79 o 
   5   2  23      261.95      238.24    111.89 o 
  -5   3  23       91.20      243.67    113.63 o 
  -4   3  23       96.34      120.28     57.68 o 
  -3   3  23      495.47      582.11     57.51 o 
  -2   3  23      863.75      887.95     77.33 o 
  -1   3  23     1252.52     1249.11     56.61 o 
   0   3  23     4808.88     4726.17    128.04 o 
   1   3  23     1032.94     1052.77     45.34 o 
   2   3  23      863.28      857.86     78.91 o 
   3   3  23      522.47      390.24     67.19 o 
   4   3  23       65.91        7.75     56.24 o 
   5   3  23      111.14       26.68     97.56 o 
  -4   4  23      174.41      149.49     59.57 o 
  -3   4  23      932.91      926.12     70.03 o 
  -2   4  23     1169.24     1245.23     95.49 o 
  -1   4  23      162.39      167.73     26.30 o 
   0   4  23     1379.31     1396.19     52.38 o 
   1   4  23      112.68      145.06     26.47 o 
   2   4  23     1120.94     1106.23    102.05 o 
   3   4  23      810.33      710.72     82.29 o 
   4   4  23      160.94      172.87     63.05 o 
  -4   5  23      384.37      455.36     87.91 o 
  -3   5  23      340.28      238.36     50.68 o 
  -2   5  23     1634.06     1552.92    121.75 o 
  -1   5  23     1915.45     1927.75    116.17 o 
   0   5  23      516.84      582.67     34.42 o 
   1   5  23     2359.13     2444.16     79.78 o 
   2   5  23     1945.17     1668.02    106.24 o 
   3   5  23      379.04      442.49     71.44 o 
   4   5  23      400.61      423.39     73.19 o 
  -4   6  23       81.37       57.14     51.60 o 
  -3   6  23      415.62      485.20     51.13 o 
  -2   6  23      416.67      377.08     64.65 o 
  -1   6  23     3291.99     3177.39    106.34 o 
   0   6  23     1562.85     1650.07     64.36 o 
   1   6  23     2852.96     2835.31    100.69 o 
   2   6  23      381.17      436.03     68.02 o 
   3   6  23      315.87      307.56     68.98 o 
   4   6  23      105.91       93.17    110.73 o 
  -4   7  23        5.14      -30.47     42.32 o 
  -3   7  23      138.15      108.32     42.46 o 
  -2   7  23      471.07      506.29     57.21 o 
  -1   7  23      583.86      578.78     34.56 o 
   0   7  23      337.75      312.42     34.89 o 
   1   7  23      387.69      422.18     37.95 o 
   2   7  23      477.44      460.27     72.01 o 
   3   7  23      131.60      161.54     64.85 o 
   4   7  23       10.28      -22.83     52.81 o 
  -4   8  23      171.65      219.17     51.88 o 
  -3   8  23      483.25      574.91     61.68 o 
  -2   8  23       68.38        7.13     49.46 o 
  -1   8  23      580.48      621.81     53.03 o 
   0   8  23       32.94      -12.53     26.73 o 
   1   8  23      641.43      578.26     50.30 o 
   2   8  23      115.75       48.97     55.63 o 
   3   8  23      443.55      362.15     91.43 o 
   4   8  23      194.79      144.84     62.84 o 
  -4   9  23      289.66      327.89     55.99 o 
  -3   9  23       48.70       16.30     43.16 o 
  -2   9  23      448.06      440.31     58.43 o 
  -1   9  23      907.64      928.06     60.12 o 
   0   9  23       28.04       35.18     30.06 o 
   1   9  23     1034.97      935.20     53.29 o 
   2   9  23      531.60      547.94     51.49 o 
   3   9  23       31.92       32.06     52.61 o 
   4   9  23      251.50      245.16     69.35 o 
  -4  10  23       11.33       60.64     50.48 o 
  -3  10  23      153.29      135.39     58.45 o 
  -2  10  23      512.42      481.45     56.42 o 
  -1  10  23      247.72      158.60     30.05 o 
   0  10  23      669.79      682.38     78.05 o 
   1  10  23      150.79      133.52     30.47 o 
   2  10  23      496.20      510.64     52.08 o 
   3  10  23      231.18      247.24     64.27 o 
   4  10  23       10.14      -88.71     60.15 o 
  -3  11  23      217.17      310.27     66.46 o 
  -2  11  23      300.24      334.37     53.79 o 
  -1  11  23      452.62      388.76     39.33 o 
   0  11  23      171.04      163.15     38.48 o 
   1  11  23      358.27      299.28     40.00 o 
   2  11  23      272.47      269.60     58.67 o 
   3  11  23      189.44      178.31     90.93 o 
  -3  12  23      199.51      111.31     61.87 o 
  -2  12  23       20.61      -11.94     56.99 o 
  -1  12  23      555.63      541.32     45.77 o 
   0  12  23       63.14       63.29     38.00 o 
   1  12  23      659.06      678.68     50.76 o 
   2  12  23       61.03      101.83     43.23 o 
   3  12  23      124.52       -0.17     60.45 o 
  -3  13  23      198.95      226.70     69.39 o 
  -2  13  23      305.40      236.38    165.15 o 
  -1  13  23       68.06      110.60     36.46 o 
   0  13  23      501.64      593.88     96.61 o 
   1  13  23       90.26       79.20     47.44 o 
   2  13  23      347.00      330.09     61.43 o 
   3  13  23       98.92      179.90    110.58 o 
  -2  14  23      214.89      209.40     97.64 o 
  -1  14  23      116.27       80.85     36.71 o 
   0  14  23      408.02      384.75     51.18 o 
   1  14  23      154.10      110.82     43.62 o 
   2  14  23      195.74      183.63     56.89 o 
  -2  15  23      228.81      163.06     99.28 o 
  -1  15  23      115.37       75.09     37.96 o 
   0  15  23     1018.37     1093.30     72.46 o 
   1  15  23       82.17       66.32     43.36 o 
   2  15  23      197.29      216.99     61.44 o 
  -1  16  23       75.40       56.70     59.00 o 
   0  16  23      128.32       54.27     43.87 o 
   1  16  23       75.15       67.18     44.47 o 
   0  17  23       58.01        1.60     43.65 o 
   0   0  24       39.75       62.73     28.29 o 
   1   0  24     1806.46     1768.24     60.32 o 
   2   0  24        4.48      -10.36     33.12 o 
   3   0  24     1285.59     1222.02     97.68 o 
   4   0  24        5.80       27.45     56.92 o 
  -4   1  24       59.93      101.91     58.12 o 
  -3   1  24        7.65       -0.71     49.05 o 
  -2   1  24      470.06      493.86     50.55 o 
  -1   1  24     2013.03     2040.98     68.35 o 
   0   1  24        9.71       49.74     19.55 o 
   1   1  24     2060.55     2159.76     67.98 o 
   2   1  24      440.50      363.78     60.92 o 
   3   1  24       11.37       64.17     52.52 o 
   4   1  24       31.60      -14.95     54.17 o 
  -4   2  24       49.42       -2.65     63.67 o 
  -3   2  24     1124.47     1183.05     97.71 o 
  -2   2  24      603.98      651.80     56.65 o 
  -1   2  24      201.26      208.63     24.99 o 
   0   2  24      836.82      892.73     39.27 o 
   1   2  24       76.85      109.31     22.57 o 
   2   2  24      737.29      727.31     75.66 o 
   3   2  24     1150.93     1201.92     98.87 o 
   4   2  24       46.82       51.16     59.13 o 
  -4   3  24       83.87       16.51     56.04 o 
  -3   3  24      327.98      338.98     52.76 o 
  -2   3  24      307.05      267.89     46.18 o 
  -1   3  24      368.03      371.34     29.38 o 
   0   3  24     1582.51     1669.40     54.42 o 
   1   3  24      284.53      343.60     28.12 o 
   2   3  24      265.58      156.26     54.29 o 
   3   3  24      330.73      277.08     64.27 o 
   4   3  24       70.64      114.92     60.77 o 
  -4   4  24      316.94      318.96    126.91 o 
  -3   4  24      315.08      310.94     52.58 o 
  -2   4  24     1217.90     1219.73     75.11 o 
  -1   4  24      534.96      563.36     47.59 o 
   0   4  24        7.09        5.19     21.00 o 
   1   4  24      747.33      755.39     42.59 o 
   2   4  24      908.70      922.25    122.93 o 
   3   4  24      426.77      411.51     73.45 o 
   4   4  24      418.35      418.95    174.08 o 
  -4   5  24       80.38       77.56     52.09 o 
  -3   5  24      474.74      414.02     58.10 o 
  -2   5  24      460.22      490.00     56.10 o 
  -1   5  24      881.03      868.16     47.73 o 
   0   5  24     2758.90     2956.73     98.57 o 
   1   5  24      920.89     1011.92     50.70 o 
   2   5  24      503.93      589.21     72.84 o 
   3   5  24      540.09      488.97     75.90 o 
   4   5  24       57.98       92.24     60.37 o 
  -4   6  24      387.50      383.72     63.58 o 
  -3   6  24      587.32      557.20     55.44 o 
  -2   6  24     1057.20     1015.11     73.32 o 
  -1   6  24      383.51      389.96     30.97 o 
   0   6  24      873.83      915.15     71.75 o 
   1   6  24      477.31      555.57     39.09 o 
   2   6  24     1172.17     1024.47     92.40 o 
   3   6  24      484.82      418.95     76.45 o 
   4   6  24      346.59      301.51     73.82 o 
  -4   7  24      165.12       78.83     46.86 o 
  -3   7  24      423.16      292.11     48.91 o 
  -2   7  24      717.42      663.23     62.55 o 
  -1   7  24      688.49      657.44     37.97 o 
   0   7  24      888.53      950.83     53.81 o 
   1   7  24      739.07      756.60     46.05 o 
   2   7  24      778.98      818.37     85.21 o 
   3   7  24      378.65      246.47     70.46 o 
   4   7  24      101.28       41.80     65.46 o 
  -4   8  24      245.95      306.76     56.46 o 
  -3   8  24       10.43      -18.90     40.74 o 
  -2   8  24      657.92      637.67     77.50 o 
  -1   8  24      518.75      468.03     36.36 o 
   0   8  24      692.30      620.24     45.13 o 
   1   8  24      445.82      429.25     51.30 o 
   2   8  24      617.32      589.80     81.21 o 
   3   8  24       11.50      -34.85     63.09 o 
   4   8  24      220.03      325.80     70.88 o 
  -4   9  24       60.51       42.97     49.50 o 
  -3   9  24      606.11      603.19     59.81 o 
  -2   9  24      244.44      142.45     51.16 o 
  -1   9  24     1008.64      984.26     69.73 o 
   0   9  24     2524.00     2656.72    133.60 o 
   1   9  24      937.78      938.87     64.82 o 
   2   9  24      335.03      293.06     45.39 o 
   3   9  24      652.15      572.76     74.32 o 
   4   9  24      102.61      169.39     67.57 o 
  -4  10  24      302.36      370.71     60.28 o 
  -3  10  24      145.79      153.99     58.90 o 
  -2  10  24      789.08      678.33     85.85 o 
  -1  10  24      430.13      432.59     44.78 o 
   0  10  24       41.53       10.25     32.26 o 
   1  10  24      505.97      557.31     62.34 o 
   2  10  24      679.25      711.36     58.82 o 
   3  10  24      143.88       53.07     60.15 o 
   4  10  24      319.91      303.81     75.33 o 
  -3  11  24       28.90       45.39     59.18 o 
  -2  11  24      799.53      815.82     67.40 o 
  -1  11  24      235.11      253.85     36.97 o 
   0  11  24      463.02      473.39     64.17 o 
   1  11  24      268.00      239.19     39.17 o 
   2  11  24      745.40      748.75     61.53 o 
   3  11  24       32.21       75.22     62.76 o 
  -3  12  24      201.72      217.43     66.95 o 
  -2  12  24      216.59      250.03     67.06 o 
  -1  12  24      395.10      434.07     55.82 o 
   0  12  24      150.95       84.40     55.98 o 
   1  12  24      317.89      316.74     46.02 o 
   2  12  24      178.29      202.17     48.89 o 
   3  12  24      201.65      257.59     71.61 o 
  -3  13  24       91.11       -0.77     61.03 o 
  -2  13  24      157.09      192.09     93.91 o 
  -1  13  24      759.85      804.11    114.33 o 
   0  13  24      675.62      721.92    121.51 o 
   1  13  24      690.81      756.66    111.81 o 
   2  13  24      195.04      234.25     74.10 o 
   3  13  24       79.63       90.94     68.65 o 
  -2  14  24      180.09       71.57    118.93 o 
  -1  14  24      135.88       66.30     51.94 o 
   0  14  24      240.34      275.35     48.77 o 
   1  14  24       87.56       71.52     42.34 o 
   2  14  24      205.79       86.51     55.85 o 
  -2  15  24      487.76      532.18    155.98 o 
  -1  15  24      210.12      199.23     41.34 o 
   0  15  24       17.31       72.54     43.33 o 
   1  15  24      203.06      172.37     47.59 o 
   2  15  24      464.75      389.27     76.20 o 
  -1  16  24      146.75      106.55     62.79 o 
   0  16  24      356.14      364.11     54.11 o 
   1  16  24       92.10       55.38     44.76 o 
   1   0  25     1097.09     1112.64     47.39 o 
   2   0  25        1.76       -3.49     47.13 o 
   3   0  25       14.43       32.84     52.63 o 
   4   0  25      263.88      257.83     67.29 o 
  -4   1  25       97.69       60.27     59.28 o 
  -3   1  25     1638.97     1612.39    111.65 o 
  -2   1  25      272.09      245.48     44.13 o 
  -1   1  25      129.61      158.12     24.91 o 
   0   1  25      615.44      691.82     34.66 o 
   1   1  25      150.41      212.09     25.79 o 
   2   1  25      247.84      189.00     83.93 o 
   3   1  25     1586.42     1566.86    111.00 o 
   4   1  25       97.18       63.96     58.15 o 
  -4   2  25       72.13       41.31     92.61 o 
  -3   2  25       17.28       94.15     57.50 o 
  -2   2  25      467.35      533.20     54.17 o 
  -1   2  25     1643.57     1699.61     61.38 o 
   0   2  25     1614.76     1656.40     55.29 o 
   1   2  25     1660.44     1779.19     60.67 o 
   2   2  25      353.06      396.79     64.77 o 
   3   2  25       28.53        4.89     52.82 o 
   4   2  25       72.49       66.02     60.82 o 
  -4   3  25      264.05      245.72     66.24 o 
  -3   3  25      748.53      704.48     82.62 o 
  -2   3  25       45.11       28.47     39.28 o 
  -1   3  25      742.42      780.88     40.33 o 
   0   3  25      406.59      478.58     32.87 o 
   1   3  25      679.28      764.15     61.57 o 
   2   3  25      115.04       58.96     49.51 o 
   3   3  25      741.55      685.73     82.22 o 
   4   3  25      240.75      250.35     69.47 o 
  -4   4  25       16.47      -36.39     95.28 o 
  -3   4  25       25.64       -6.78     43.69 o 
  -2   4  25       52.60      -12.54     38.76 o 
  -1   4  25      137.73      150.75     25.69 o 
   0   4  25      814.81      941.15     47.99 o 
   1   4  25      103.41       96.78     27.41 o 
   2   4  25       15.29       23.77     50.84 o 
   3   4  25       51.05       18.17     56.87 o 
   4   4  25       23.33       -7.59     61.64 o 
  -4   5  25      471.17      470.01     67.04 o 
  -3   5  25      120.08       77.45     47.97 o 
  -2   5  25     1222.15     1284.31     80.70 o 
  -1   5  25      193.64      193.47     29.23 o 
   0   5  25        8.26       -5.71     23.73 o 
   1   5  25      137.13      143.73     29.21 o 
   2   5  25     1319.78     1307.41    123.75 o 
   3   5  25      123.70      112.78     73.08 o 
   4   5  25      486.89      538.44     82.11 o 
  -4   6  25      149.14       98.58     55.00 o 
  -3   6  25      239.55      203.42     62.31 o 
  -2   6  25     1179.10     1219.89     93.81 o 
  -1   6  25       95.99       74.81     26.71 o 
   0   6  25     2290.48     2379.85     85.43 o 
   1   6  25       78.54        8.52     26.67 o 
   2   6  25     1123.49     1234.69    100.65 o 
   3   6  25      272.37      265.40     70.49 o 
   4   6  25      161.94       52.27     63.81 o 
  -4   7  25      657.92      716.92    117.22 o 
  -3   7  25       18.16        4.69     41.40 o 
  -2   7  25     1850.09     1746.63     95.20 o 
  -1   7  25      178.07      175.25     30.08 o 
   0   7  25      123.89      192.53     39.82 o 
   1   7  25      201.02      168.43     32.07 o 
   2   7  25     1987.44     1905.42    124.35 o 
   3   7  25       14.53       61.41     63.84 o 
   4   7  25      633.52      642.63     81.47 o 
  -4   8  25       44.68       10.68     48.98 o 
  -3   8  25       39.16       30.26     44.05 o 
  -2   8  25      346.67      389.65     55.54 o 
  -1   8  25      185.37      122.56     30.24 o 
   0   8  25     3549.66     3787.39    229.07 o 
   1   8  25      180.49      166.95     33.58 o 
   2   8  25      324.53      308.98     72.16 o 
   3   8  25       39.09       15.11     60.98 o 
   4   8  25       73.11       53.12     86.97 o 
  -4   9  25      599.28      665.48     67.14 o 
  -3   9  25       33.28       63.03     44.90 o 
  -2   9  25      463.73      499.19    115.03 o 
  -1   9  25      154.15      123.51     30.23 o 
   0   9  25        3.98      -40.57     29.76 o 
   1   9  25      111.58      123.73     33.50 o 
   2   9  25      457.27      292.26     53.19 o 
   3   9  25       23.73       58.52     57.64 o 
   4   9  25      575.88      642.73     85.44 o 
  -3  10  25        6.37      -25.48     45.91 o 
  -2  10  25      273.18      273.60     61.24 o 
  -1  10  25      271.51      242.23     36.83 o 
   0  10  25     1305.57     1335.74     73.36 o 
   1  10  25      314.13      281.00     74.09 o 
   2  10  25      309.85      250.02     46.79 o 
   3  10  25       15.05      -84.77     53.49 o 
  -3  11  25      599.53      696.74    127.41 o 
  -2  11  25      502.06      435.43     70.60 o 
  -1  11  25       60.25        4.57     31.02 o 
   0  11  25      136.50       48.62     35.88 o 
   1  11  25       86.05       76.39     37.12 o 
   2  11  25      481.52      458.87     54.88 o 
   3  11  25      570.46      566.36     82.16 o 
  -3  12  25       16.03      -13.16     88.44 o 
  -2  12  25      358.47      399.86     72.42 o 
  -1  12  25      592.96      608.25     49.83 o 
   0  12  25      928.77      985.97     65.20 o 
   1  12  25      665.31      735.02     57.20 o 
   2  12  25      265.31      190.57     50.77 o 
   3  12  25       19.95       -0.55     63.74 o 
  -3  13  25      242.07      203.77     70.46 o 
  -2  13  25       59.22      135.17     92.89 o 
  -1  13  25      471.59      502.16     58.72 o 
   0  13  25       99.83       -4.46     51.94 o 
   1  13  25      509.23      490.37     52.52 o 
   2  13  25       50.20       86.14     55.62 o 
   3  13  25      235.47      224.90     74.02 o 
  -2  14  25       41.15      -77.84     98.47 o 
  -1  14  25      409.27      362.86     51.28 o 
   0  14  25        2.08      -67.16     38.42 o 
   1  14  25      437.14      424.83     63.77 o 
   2  14  25       42.13      -17.35     53.68 o 
  -2  15  25        8.93       90.71     99.43 o 
  -1  15  25       77.60       59.37     38.89 o 
   0  15  25       20.25      -53.28     40.70 o 
   1  15  25       66.07       30.31     45.53 o 
   2  15  25        5.86      -12.18     81.59 o 
  -1  16  25      815.34      744.18     87.63 o 
   0  16  25       15.10      -44.50     40.89 o 
   1  16  25      825.27      781.74     91.35 o 
   0   0  26      895.58      925.34     68.34 o 
   1   0  26      287.64      254.22     28.25 o 
   2   0  26      139.58       76.22     51.66 o 
   3   0  26     1403.97     1417.49    109.41 o 
   4   0  26        3.78     -105.23     54.98 o 
  -4   1  26      107.27       96.76     79.18 o 
  -3   1  26        8.94      -31.12     52.78 o 
  -2   1  26       38.05       -0.75     37.67 o 
  -1   1  26     3472.24     3478.38    101.77 o 
   0   1  26     1995.32     1969.29     72.87 o 
   1   1  26     3449.20     3506.34    101.58 o 
   2   1  26       57.33      110.63     52.82 o 
   3   1  26       11.16       16.28     53.31 o 
   4   1  26      126.10       51.43     59.91 o 
  -4   2  26       78.38      143.87     63.46 o 
  -3   2  26     1559.36     1664.98    116.19 o 
  -2   2  26      472.31      476.41     64.47 o 
  -1   2  26      238.76      238.09     28.42 o 
   0   2  26      253.16      320.22     31.99 o 
   1   2  26      212.46      264.44     39.12 o 
   2   2  26      442.99      434.73     68.51 o 
   3   2  26     1644.09     1685.39    118.32 o 
   4   2  26       38.60       17.94     59.79 o 
  -4   3  26       41.01      -35.34     56.97 o 
  -3   3  26      119.24       93.82     60.67 o 
  -2   3  26      431.84      439.63     53.96 o 
  -1   3  26     2359.23     2281.50     75.96 o 
   0   3  26      540.73      595.02     39.13 o 
   1   3  26     2355.09     2440.12     85.60 o 
   2   3  26      451.42      412.42     69.73 o 
   3   3  26      120.43      139.61     63.34 o 
   4   3  26       22.76      -18.22     61.06 o 
  -4   4  26      341.71      429.43    101.46 o 
  -3   4  26      380.28      356.87     57.07 o 
  -2   4  26      461.36      442.34     55.66 o 
  -1   4  26     1965.03     1960.37     76.08 o 
   0   4  26     1200.83     1272.35     56.89 o 
   1   4  26     1891.58     1844.06     74.05 o 
   2   4  26      287.24      356.89     67.51 o 
   3   4  26      327.37      313.85     71.71 o 
   4   4  26      305.63      282.51     79.42 o 
  -4   5  26       78.77       84.72     56.94 o 
  -3   5  26      139.57      115.67     50.24 o 
  -2   5  26      161.83      121.70     47.13 o 
  -1   5  26     1341.13     1426.28     57.18 o 
   0   5  26     2761.68     2912.98     98.86 o 
   1   5  26     1392.81     1504.91     64.61 o 
   2   5  26      154.00      117.93     66.80 o 
   3   5  26      150.27      113.75     63.80 o 
   4   5  26      112.96       62.37     64.88 o 
  -4   6  26      165.55       82.39     77.51 o 
  -3   6  26      192.31      144.62     62.14 o 
  -2   6  26     1359.63     1339.40     85.89 o 
  -1   6  26      265.53      239.08     31.90 o 
   0   6  26      849.40      814.02     76.11 o 
   1   6  26      206.22      190.09     32.88 o 
   2   6  26     1427.35     1504.71    112.58 o 
   3   6  26      200.92      168.15     68.80 o 
   4   6  26      170.72      154.91     92.73 o 
  -4   7  26      170.68      189.12     61.03 o 
  -3   7  26       10.23      -13.59     42.26 o 
  -2   7  26      492.28      515.54     56.92 o 
  -1   7  26      422.58      396.35     44.60 o 
   0   7  26     1111.49     1314.82     71.71 o 
   1   7  26      412.32      410.19     39.56 o 
   2   7  26      445.33      416.99     78.74 o 
   3   7  26       10.99       85.35     66.21 o 
   4   7  26      176.02      124.46     63.11 o 
  -4   8  26      422.30      397.88     60.69 o 
  -3   8  26       21.48        2.80     44.71 o 
  -2   8  26      705.80      698.32     65.85 o 
  -1   8  26      188.92      192.20     40.35 o 
   0   8  26       85.37       52.93     38.84 o 
   1   8  26      181.17      167.29     35.07 o 
   2   8  26      596.18      552.64     60.66 o 
   3   8  26       14.70       30.05     63.65 o 
   4   8  26      399.06      436.22     80.95 o 
  -3   9  26        3.20       21.71     46.18 o 
  -2   9  26      238.39      196.97     53.80 o 
  -1   9  26       93.62       90.68     33.89 o 
   0   9  26      735.13      768.53     83.53 o 
   1   9  26      154.72      166.59     35.69 o 
   2   9  26      192.95      232.50     51.32 o 
   3   9  26        3.79       40.19     58.71 o 
  -3  10  26      154.16      113.73     51.12 o 
  -2  10  26      470.75      436.97     79.01 o 
  -1  10  26       17.36      -10.03     35.05 o 
   0  10  26       89.38       93.98     36.77 o 
   1  10  26       45.91       49.87     34.01 o 
   2  10  26      509.89      505.17     55.72 o 
   3  10  26      214.30      277.42     69.28 o 
  -3  11  26        8.50       -4.19     58.15 o 
  -2  11  26      201.93      242.04     74.23 o 
  -1  11  26      446.04      375.61     50.97 o 
   0  11  26      477.82      457.54    107.95 o 
   1  11  26      473.11      445.60     52.24 o 
   2  11  26      293.47      271.86     50.43 o 
   3  11  26       10.34      -13.03     63.19 o 
  -3  12  26      238.76      147.06    112.26 o 
  -2  12  26      156.23      157.67     92.31 o 
  -1  12  26      119.11       15.89     34.37 o 
   0  12  26       84.77       62.03     39.72 o 
   1  12  26      158.96      149.93     42.63 o 
   2  12  26      155.78      143.70     54.91 o 
   3  12  26      156.76      175.07     71.57 o 
  -2  13  26      186.06      241.34     99.35 o 
  -1  13  26      600.18      640.90     56.26 o 
   0  13  26      184.04      137.15     43.81 o 
   1  13  26      498.81      587.74     65.06 o 
   2  13  26      140.30       93.76     56.96 o 
  -2  14  26       56.07       28.90     94.92 o 
  -1  14  26      185.95      109.44     40.92 o 
   0  14  26        3.52      -21.89     39.57 o 
   1  14  26      267.47      321.37     49.75 o 
   2  14  26       73.52       72.38     58.13 o 
  -1  15  26      516.07      421.05     75.22 o 
   0  15  26       34.63       12.40     42.83 o 
   1  15  26      546.65      541.76     58.36 o 
   0  16  26       91.94       56.56     45.55 o 
   1   0  27     2850.98     3011.03     91.47 o 
   2   0  27       32.29       -1.30     74.00 o 
   3   0  27      119.27      115.73     99.76 o 
   4   0  27      190.87      177.78     66.79 o 
  -4   1  27      190.62      162.60     66.57 o 
  -3   1  27      629.79      583.66    104.57 o 
  -2   1  27        8.58      -11.20     38.65 o 
  -1   1  27      740.28      816.85     42.78 o 
   0   1  27      152.21      205.98     38.98 o 
   1   1  27      878.34      958.96     45.58 o 
   2   1  27        2.16       11.69     71.35 o 
   3   1  27      686.27      771.81    151.11 o 
   4   1  27      180.31      211.88     69.84 o 
  -4   2  27      195.71      165.18     65.68 o 
  -3   2  27       80.51       54.91     59.29 o 
  -2   2  27      147.71      121.79     44.23 o 
  -1   2  27      300.32      361.31     31.43 o 
   0   2  27      430.92      463.38     36.78 o 
   1   2  27       78.93       26.29     38.51 o 
   2   2  27      183.58      149.25     73.72 o 
   3   2  27       63.68       33.59     58.00 o 
   4   2  27      225.21      231.54    126.42 o 
  -4   3  27      278.67      132.22     66.13 o 
  -3   3  27      728.41      718.67     86.31 o 
  -2   3  27      970.79      976.73     72.63 o 
  -1   3  27      427.13      471.66     35.33 o 
   0   3  27     1979.84     2083.25     77.67 o 
   1   3  27      523.38      520.60     39.77 o 
   2   3  27     1094.13     1020.28     93.09 o 
   3   3  27      787.95      683.94     86.57 o 
   4   3  27      312.07      311.35     74.85 o 
  -4   4  27       91.45      107.70     64.85 o 
  -3   4  27      215.82      239.35     78.97 o 
  -2   4  27      896.91      860.56     69.31 o 
  -1   4  27     1125.39     1110.86     51.72 o 
   0   4  27     2057.23     2116.79     86.12 o 
   1   4  27     1332.58     1284.12     59.77 o 
   2   4  27      989.98      953.90     91.86 o 
   3   4  27      273.56      284.47     72.46 o 
   4   4  27       51.94      124.82     70.00 o 
  -4   5  27      300.56      299.26     71.03 o 
  -3   5  27      228.33      193.24     54.72 o 
  -2   5  27     1429.51     1413.61    113.74 o 
  -1   5  27      991.72     1049.22     48.88 o 
   0   5  27       30.09       52.15     26.76 o 
   1   5  27      930.32      853.65     52.13 o 
   2   5  27     1189.83     1217.12    105.39 o 
   3   5  27      229.06      221.09     68.13 o 
   4   5  27      327.29      417.01     91.71 o 
  -4   6  27      255.94      256.69     63.86 o 
  -3   6  27      203.05      210.27     48.64 o 
  -2   6  27      266.85      296.38     58.15 o 
  -1   6  27       10.97        3.35     26.32 o 
   0   6  27      155.64      119.94     44.94 o 
   1   6  27       44.75       54.37     29.68 o 
   2   6  27      227.46      202.12     71.15 o 
   3   6  27      168.79      205.41     71.74 o 
   4   6  27      271.43      257.67     76.67 o 
  -4   7  27      142.91      191.99     60.92 o 
  -3   7  27       35.85       37.43     59.11 o 
  -2   7  27     1747.63     1670.18    102.23 o 
  -1   7  27      178.77      191.63     32.62 o 
   0   7  27      476.58      584.81     71.26 o 
   1   7  27      206.29      233.30     35.57 o 
   2   7  27     1739.87     1662.26    158.01 o 
   3   7  27       40.56       54.46     68.99 o 
   4   7  27      172.12      244.37     79.43 o 
  -3   8  27        7.68      -22.40     44.08 o 
  -2   8  27      388.60      395.65     59.46 o 
  -1   8  27      386.43      389.75     39.07 o 
   0   8  27     1255.81     1296.91     73.63 o 
   1   8  27      388.39      419.85     42.34 o 
   2   8  27      450.96      392.85     62.96 o 
   3   8  27       20.48       -2.54     64.88 o 
  -3   9  27      430.07      463.91     59.85 o 
  -2   9  27      449.96      410.99     80.21 o 
  -1   9  27      191.68      163.47     37.09 o 
   0   9  27       12.42      -43.92     32.73 o 
   1   9  27      202.16      194.32     37.98 o 
   2   9  27      430.86      357.62     57.06 o 
   3   9  27      440.88      371.27     73.02 o 
  -3  10  27       79.20       44.77     50.13 o 
  -2  10  27      368.14      460.53     80.87 o 
  -1  10  27      239.79      231.81     40.56 o 
   0  10  27      668.20      781.40     58.52 o 
   1  10  27      215.19      217.92     47.25 o 
   2  10  27      314.55      263.16     57.13 o 
   3  10  27       52.08       26.98     59.79 o 
  -3  11  27       33.89       19.67     49.86 o 
  -2  11  27      996.26     1048.10    291.84 o 
  -1  11  27      504.94      437.08     44.54 o 
   0  11  27        1.61       55.75     37.23 o 
   1  11  27      490.19      412.68     50.21 o 
   2  11  27      987.97     1029.81     75.90 o 
   3  11  27       61.69      141.74     68.71 o 
  -2  12  27      177.83       10.20    113.56 o 
  -1  12  27      315.02      279.17     42.72 o 
   0  12  27      173.88       95.64     41.94 o 
   1  12  27      324.75      319.97     48.09 o 
   2  12  27      268.87      273.71     61.02 o 
  -2  13  27       49.63       45.65     93.12 o 
  -1  13  27      507.27      664.40     90.24 o 
   0  13  27       61.44       74.72     43.30 o 
   1  13  27      517.95      508.76     71.85 o 
   2  13  27       74.29       69.01     56.53 o 
  -2  14  27       51.85       23.14     96.01 o 
  -1  14  27      685.22      672.60     76.70 o 
   0  14  27       10.94       27.95     43.15 o 
   1  14  27      544.49      444.89     56.32 o 
   2  14  27       28.42      -77.18     55.05 o 
  -1  15  27      108.08       17.54     58.91 o 
   0  15  27      114.40      186.40     48.62 o 
   1  15  27       57.87        9.99     44.68 o 
   0   0  28       25.27       -0.07     35.58 o 
   1   0  28      701.96      832.77     62.05 o 
   2   0  28      270.53      343.70     83.73 o 
   3   0  28      783.38      765.69     89.94 o 
   4   0  28        3.08       26.30     62.47 o 
  -4   1  28      201.36      141.33     67.89 o 
  -3   1  28       24.33       25.13     59.79 o 
  -2   1  28      433.21      407.62     70.78 o 
  -1   1  28     1294.01     1356.67     55.71 o 
   0   1  28       57.88       83.64     27.72 o 
   1   1  28     1262.52     1313.45     55.40 o 
   2   1  28      333.46      364.37     68.54 o 
   3   1  28       15.47      -14.03     56.67 o 
   4   1  28      218.24      119.30     68.46 o 
  -4   2  28      178.09      196.02     70.02 o 
  -3   2  28      425.05      410.18     76.52 o 
  -2   2  28       10.56      -76.47     38.24 o 
  -1   2  28      171.36      156.99     28.05 o 
   0   2  28     2015.39     2087.63     78.16 o 
   1   2  28      189.89      159.61     31.38 o 
   2   2  28       62.70        3.44     54.94 o 
   3   2  28      294.06      250.55     71.39 o 
   4   2  28      152.26      115.53     67.67 o 
  -4   3  28      257.15      221.98     71.48 o 
  -3   3  28      517.79      585.57    255.61 o 
  -2   3  28      142.48      146.33     47.51 o 
  -1   3  28      593.73      662.04     40.94 o 
   0   3  28      213.74      222.78     38.65 o 
   1   3  28      747.08      795.85     47.46 o 
   2   3  28      157.22      144.48     87.39 o 
   3   3  28      546.06      476.90    100.80 o 
   4   3  28      251.11      207.85     72.02 o 
  -4   4  28      146.47      118.41     67.38 o 
  -3   4  28      613.53      525.17    120.68 o 
  -2   4  28      136.07      106.28     46.92 o 
  -1   4  28      372.53      362.95     34.37 o 
   0   4  28       44.02       41.15     26.81 o 
   1   4  28      442.63      457.22     39.56 o 
   2   4  28      257.30      178.41     63.44 o 
   3   4  28      572.56      450.76     80.78 o 
   4   4  28      149.77      178.44     79.42 o 
  -4   5  28      144.90       43.30     60.83 o 
  -3   5  28      489.14      520.10     66.62 o 
  -2   5  28      212.90      223.29     52.23 o 
  -1   5  28      164.24      147.51     29.30 o 
   0   5  28      874.81      779.26     52.29 o 
   1   5  28      141.09      106.06     31.67 o 
   2   5  28      264.42      360.01     73.08 o 
   3   5  28      457.88      423.33     81.81 o 
   4   5  28      152.61      186.43     72.97 o 
  -4   6  28       64.46       50.88     78.63 o 
  -3   6  28       18.51      -36.16     45.03 o 
  -2   6  28      747.01      764.40     71.00 o 
  -1   6  28      438.73      419.04     38.10 o 
   0   6  28       21.32       24.63     31.87 o 
   1   6  28      476.84      428.81     42.62 o 
   2   6  28      646.45      690.35     87.80 o 
   3   6  28       40.01       -7.02     63.47 o 
   4   6  28       91.60       55.47     69.52 o 
  -4   7  28       95.16       58.30     75.69 o 
  -3   7  28      163.36      166.92     49.63 o 
  -2   7  28      221.95      233.44     47.80 o 
  -1   7  28      548.10      604.57     43.13 o 
   0   7  28     1297.27     1460.40     77.64 o 
   1   7  28      471.36      542.57     45.20 o 
   2   7  28      229.75      220.40     71.58 o 
   3   7  28      161.64      135.58     99.77 o 
   4   7  28      104.48      148.76    111.29 o 
  -3   8  28       34.70      -67.27     44.34 o 
  -2   8  28      479.97      591.53    159.61 o 
  -1   8  28      165.47      145.57     33.35 o 
   0   8  28      204.95      192.48     40.43 o 
   1   8  28      153.59      162.98     36.57 o 
   2   8  28      588.08      652.24     65.17 o 
   3   8  28       36.27       16.52     68.62 o 
  -3   9  28      502.31      331.51     56.38 o 
  -2   9  28      301.40      316.74     78.99 o 
  -1   9  28       88.33      112.84     36.51 o 
   0   9  28     1346.70     1546.68     82.80 o 
   1   9  28       43.02       40.46     36.41 o 
   2   9  28      270.85      247.75     54.98 o 
   3   9  28      434.30      449.86     78.07 o 
  -3  10  28       50.83      -30.60     49.65 o 
  -2  10  28      135.47       88.88     67.51 o 
  -1  10  28      924.08      897.68     63.05 o 
   0  10  28      141.17      129.76     50.66 o 
   1  10  28      905.85      988.07     68.89 o 
   2  10  28      178.07       84.21     46.72 o 
   3  10  28       54.31       69.55     65.16 o 
  -3  11  28       66.12       45.80     58.87 o 
  -2  11  28      583.16      558.90    135.90 o 
  -1  11  28      255.23      250.20     41.01 o 
   0  11  28      645.31      559.37     67.01 o 
   1  11  28      315.31      370.67     56.28 o 
   2  11  28      517.29      376.27     63.23 o 
   3  11  28      108.41       47.81     68.02 o 
  -2  12  28       62.23       78.30    118.23 o 
  -1  12  28      214.21      215.48     41.47 o 
   0  12  28      114.22      148.85     71.19 o 
   1  12  28      187.11      232.17     70.39 o 
   2  12  28       95.85       92.57     55.66 o 
  -2  13  28       20.01      -56.19    112.89 o 
  -1  13  28      369.66      384.82     47.89 o 
   0  13  28       29.38      -12.87     40.59 o 
   1  13  28      345.07      352.89     52.09 o 
   2  13  28        3.17      -91.26     53.91 o 
  -1  14  28      114.78       34.53     40.94 o 
   0  14  28      444.90      508.64     61.04 o 
   1  14  28       93.59       56.74     45.18 o 
   0  15  28       65.74      -31.80     43.10 o 
   1   0  29      562.82      599.15     47.15 o 
   2   0  29     1320.00     1390.77    115.38 o 
   3   0  29      418.63      294.14     74.31 o 
   4   0  29      320.63      314.19     78.02 o 
  -4   1  29      125.93      129.96     70.19 o 
  -3   1  29      418.24      353.63     77.13 o 
  -2   1  29      669.43      726.25     85.25 o 
  -1   1  29      416.13      456.38     35.47 o 
   0   1  29     3981.77     4184.42    132.80 o 
   1   1  29      290.31      284.62     32.27 o 
   2   1  29      666.91      721.18     85.53 o 
   3   1  29      539.43      592.28    105.66 o 
   4   1  29      141.22       17.90     67.48 o 
  -4   2  29      211.37      133.36     90.01 o 
  -3   2  29       26.33      -41.16     78.10 o 
  -2   2  29      874.43      959.49     72.15 o 
  -1   2  29      181.23      164.84     29.58 o 
   0   2  29       86.95      139.09     29.98 o 
   1   2  29      287.54      300.09     37.87 o 
   2   2  29      662.04      708.17     99.54 o 
   3   2  29       11.54        5.57     61.70 o 
   4   2  29      162.25      237.50     74.38 o 
  -4   3  29       58.71       20.13     63.33 o 
  -3   3  29      378.14      382.59     79.64 o 
  -2   3  29      586.16      578.65     61.75 o 
  -1   3  29      407.09      436.29     36.01 o 
   0   3  29      524.12      622.01     47.02 o 
   1   3  29      418.36      456.88     40.38 o 
   2   3  29      513.17      477.77     77.19 o 
   3   3  29      297.10      212.65     71.21 o 
   4   3  29       28.74       -1.88     64.25 o 
  -4   4  29       86.72      146.69     70.50 o 
  -3   4  29      490.07      458.47     81.56 o 
  -2   4  29      440.59      514.87     60.49 o 
  -1   4  29      589.16      608.11     40.97 o 
   0   4  29      299.33      243.33     33.71 o 
   1   4  29      645.05      652.12     45.93 o 
   2   4  29      344.47      375.00     75.23 o 
   3   4  29      470.46      398.66     81.81 o 
   4   4  29      138.66      155.80     74.98 o 
  -4   5  29      191.76      138.19     94.80 o 
  -3   5  29      102.48      162.70     67.92 o 
  -2   5  29      240.32      166.22     52.33 o 
  -1   5  29      563.78      572.32     40.38 o 
   0   5  29      223.39      233.78     38.39 o 
   1   5  29      638.95      658.51     46.77 o 
   2   5  29      161.40      218.48     69.73 o 
   3   5  29      100.41       95.26     68.48 o 
   4   5  29      191.32      162.99     75.44 o 
  -3   6  29      319.31      319.56     55.11 o 
  -2   6  29      146.11      109.63     52.47 o 
  -1   6  29      429.84      455.75     37.24 o 
   0   6  29     2162.95     2160.72    140.77 o 
   1   6  29      383.26      363.06     41.23 o 
   2   6  29      223.10      136.56     68.41 o 
   3   6  29      310.86      281.90     80.35 o 
  -3   7  29       62.49       -0.01     46.43 o 
  -2   7  29      423.01      496.49     83.54 o 
  -1   7  29      598.32      569.74     43.64 o 
   0   7  29      128.81       72.10     48.60 o 
   1   7  29      612.16      623.59     48.16 o 
   2   7  29      372.38      356.40     56.44 o 
   3   7  29       63.18      162.82     76.33 o 
  -3   8  29      377.53      373.42     62.89 o 
  -2   8  29      407.84      610.07    156.53 o 
  -1   8  29      292.12      310.95     42.16 o 
   0   8  29      426.97      441.35     49.03 o 
   1   8  29      376.29      383.25     44.66 o 
   2   8  29      391.04      397.16     59.44 o 
   3   8  29      398.52      324.81     86.74 o 
  -3   9  29       15.47       10.98     49.71 o 
  -2   9  29      183.06      126.52     99.69 o 
  -1   9  29      631.08      598.76     51.94 o 
   0   9  29       43.94       15.20     38.42 o 
   1   9  29      655.66      646.16     55.75 o 
   2   9  29      213.65      162.86     53.99 o 
   3   9  29       31.18       66.65     65.35 o 
  -3  10  29      252.85      189.25     56.47 o 
  -2  10  29       76.91       61.57     66.68 o 
  -1  10  29      205.47      192.53     41.94 o 
   0  10  29      392.24      424.01     51.10 o 
   1  10  29      232.01      220.30     45.40 o 
   2  10  29       35.44        1.66     44.55 o 
   3  10  29      198.78      193.69     71.58 o 
  -2  11  29       75.51     -135.47    104.12 o 
  -1  11  29      262.23      290.05     44.84 o 
   0  11  29      262.20      255.96     47.71 o 
   1  11  29      165.16      149.28     44.57 o 
   2  11  29       50.50       -1.51     51.83 o 
  -2  12  29      162.25      112.63    123.66 o 
  -1  12  29      327.77      294.65     53.45 o 
   0  12  29      372.44      448.35     54.86 o 
   1  12  29      238.04      240.35     50.96 o 
   2  12  29      172.23      125.16     59.22 o 
  -2  13  29      134.73       28.28    120.25 o 
  -1  13  29      158.05       74.01     40.49 o 
   0  13  29      303.04      294.76     52.00 o 
   1  13  29      101.42       83.13     45.33 o 
   2  13  29      179.76       65.78     60.48 o 
  -1  14  29      108.09       29.83     67.74 o 
   0  14  29        0.42      -78.39     50.42 o 
   1  14  29      169.22      171.07     49.43 o 
   0   0  30      471.95      603.89     60.05 o 
   1   0  30      554.28      515.44     38.40 o 
   2   0  30       37.07       -2.26     56.94 o 
   3   0  30       56.74       98.32     66.86 o 
   4   0  30      216.59      254.09    116.40 o 
  -4   1  30      520.58      447.83     86.46 o 
  -3   1  30      233.80      153.46     78.72 o 
  -2   1  30     1067.96      994.85     98.17 o 
  -1   1  30       79.51       79.65     28.12 o 
   0   1  30       18.22       64.60     29.84 o 
   1   1  30      139.30      148.76     32.71 o 
   2   1  30     1156.76     1123.27    123.25 o 
   3   1  30      280.37      245.52     73.16 o 
   4   1  30      504.94      440.68     85.92 o 
  -4   2  30      129.28      158.52     72.79 o 
  -3   2  30       80.70       75.51     66.24 o 
  -2   2  30      684.14      652.83    186.25 o 
  -1   2  30      241.65      229.08     32.30 o 
   0   2  30     3075.87     3135.42    106.36 o 
   1   2  30      284.19      315.93     36.53 o 
   2   2  30      718.83      698.01     90.63 o 
   3   2  30      127.02       92.55     68.74 o 
   4   2  30      143.83      228.11     76.47 o 
  -4   3  30      208.45      167.40     73.57 o 
  -3   3  30       81.91       46.25    113.89 o 
  -2   3  30     1078.27     1056.93     77.22 o 
  -1   3  30      443.95      464.95     37.31 o 
   0   3  30        5.83      -16.27     26.80 o 
   1   3  30      419.35      396.67     40.11 o 
   2   3  30     1062.21      984.14    199.68 o 
   3   3  30       49.80       37.66     66.25 o 
   4   3  30      288.60      288.94     79.72 o 
  -4   4  30       44.62       73.47     70.81 o 
  -3   4  30      190.94      167.16     70.37 o 
  -2   4  30      466.14      535.56     62.20 o 
  -1   4  30      606.56      686.75     43.16 o 
   0   4  30       18.68      -17.72     27.97 o 
   1   4  30      542.46      617.43     46.33 o 
   2   4  30      508.37      441.52     80.23 o 
   3   4  30      166.71      135.36     71.75 o 
   4   4  30       20.64      -24.41     69.66 o 
  -3   5  30      808.13      764.37    146.48 o 
  -2   5  30      340.28      290.97     57.95 o 
  -1   5  30      363.09      384.48     36.83 o 
   0   5  30       29.27       15.74     34.13 o 
   1   5  30      355.57      392.96     41.17 o 
   2   5  30      327.23      393.46     79.45 o 
   3   5  30      786.72      815.67    102.58 o 
  -3   6  30      175.20      107.85     69.57 o 
  -2   6  30      120.05      156.57     64.99 o 
  -1   6  30      928.34      925.20     51.64 o 
   0   6  30      905.94      893.00     81.66 o 
   1   6  30     1042.01     1091.52     68.52 o 
   2   6  30      106.14       84.81     66.25 o 
   3   6  30      181.85      164.73     77.09 o 
  -3   7  30      701.58      774.83    114.09 o 
  -2   7  30       48.32       10.77     57.81 o 
  -1   7  30      478.21      534.69     43.22 o 
   0   7  30       22.06      -35.94     33.24 o 
   1   7  30      528.43      536.24     47.39 o 
   2   7  30       62.51       55.74     48.35 o 
   3   7  30      843.87      807.92    105.52 o 
  -3   8  30       19.40      -35.78     47.53 o 
  -2   8  30       66.43       94.24     72.43 o 
  -1   8  30      590.43      545.59     74.98 o 
   0   8  30       99.30       85.47     39.39 o 
   1   8  30      455.05      486.43     50.56 o 
   2   8  30       63.65       -9.22     46.51 o 
   3   8  30       28.28      -16.40     74.67 o 
  -3   9  30      725.99      721.57     68.69 o 
  -2   9  30       75.48       18.62     53.27 o 
  -1   9  30      617.15      684.11     53.91 o 
   0   9  30        2.29      -38.49     38.53 o 
   1   9  30      541.37      516.41     53.19 o 
   2   9  30       41.86      -17.55     49.36 o 
   3   9  30      747.32      593.18     88.00 o 
  -3  10  30      115.53     -118.47     71.26 o 
  -2  10  30       67.99      159.58    115.97 o 
  -1  10  30      333.86      301.61     57.07 o 
   0  10  30      139.33       93.40     42.61 o 
   1  10  30      544.72      590.94     55.55 o 
   2  10  30       46.73       54.34     52.93 o 
   3  10  30      109.24      162.50     97.91 o 
  -2  11  30      226.48      118.46    121.04 o 
  -1  11  30       27.01       12.31     60.11 o 
   0  11  30       13.29       16.99     42.66 o 
   1  11  30       31.89       26.57     41.58 o 
   2  11  30      204.59      234.98     84.46 o 
  -2  12  30      207.37      212.45    131.01 o 
  -1  12  30      171.31      131.10     55.13 o 
   0  12  30      782.01      807.34     66.91 o 
   1  12  30      143.34       95.26     47.63 o 
   2  12  30      176.88      172.43     60.01 o 
  -1  13  30      376.96      314.34     65.61 o 
   0  13  30      125.57      115.89     48.23 o 
   1  13  30      405.95      383.59    106.58 o 
   0  14  30      161.20      171.01     50.84 o 
   1   0  31       42.18       30.98     27.75 o 
   2   0  31       58.27       42.04     60.34 o 
   3   0  31      266.40      216.35     73.89 o 
   4   0  31       88.35       32.34     79.39 o 
  -4   1  31       26.79       30.93     67.72 o 
  -3   1  31      449.41      465.43    111.73 o 
  -2   1  31      371.66      382.19     75.56 o 
  -1   1  31      208.10      176.70     36.10 o 
   0   1  31      908.62     1045.89     55.67 o 
   1   1  31      217.85      261.03     44.52 o 
   2   1  31      408.81      426.91    113.38 o 
   3   1  31      457.67      328.12     79.62 o 
   4   1  31       42.53       17.27     79.00 o 
  -4   2  31      741.49      671.33    141.08 o 
  -3   2  31      254.45      208.70    179.55 o 
  -2   2  31      847.62      801.92     92.14 o 
  -1   2  31      243.26      224.64     32.91 o 
   0   2  31       31.52       31.46     29.17 o 
   1   2  31      310.50      321.92     38.35 o 
   2   2  31      932.71      901.76    159.01 o 
   3   2  31      265.79      145.19     72.73 o 
   4   2  31      799.28      825.38    300.83 o 
  -3   3  31      118.32      122.83    104.56 o 
  -2   3  31       30.33       83.03     49.68 o 
  -1   3  31      531.83      585.02     40.39 o 
   0   3  31     1343.25     1374.99     64.60 o 
   1   3  31      453.35      434.84     42.78 o 
   2   3  31       45.25      112.81     65.55 o 
   3   3  31      119.68      118.58    129.42 o 
  -3   4  31      430.76      527.60     86.75 o 
  -2   4  31      263.13      363.19     59.37 o 
  -1   4  31      382.22      401.34     36.94 o 
   0   4  31       34.35        2.91     34.04 o 
   1   4  31      293.40      253.13     64.24 o 
   2   4  31      260.82      164.52     71.42 o 
   3   4  31      339.40      293.78     95.16 o 
  -3   5  31       25.43      -49.47     62.70 o 
  -2   5  31       44.60        8.23     49.23 o 
  -1   5  31      740.50      782.06     47.31 o 
   0   5  31      311.21      425.39     46.95 o 
   1   5  31      914.50      888.73     61.65 o 
   2   5  31       49.42        3.93     62.09 o 
   3   5  31       30.82       75.34     70.91 o 
  -3   6  31      321.82      376.71     67.73 o 
  -2   6  31      168.93      198.70     55.33 o 
  -1   6  31      511.97      519.42     41.89 o 
   0   6  31       30.98       49.80     38.83 o 
   1   6  31      614.72      637.51     48.85 o 
   2   6  31      117.53      -25.86     45.74 o 
   3   6  31      366.73      267.20     84.81 o 
  -3   7  31       41.02      -25.95     50.02 o 
  -2   7  31      132.95      114.10     67.24 o 
  -1   7  31      630.89      610.50     56.65 o 
   0   7  31       15.33        3.35     36.33 o 
   1   7  31      595.52      556.26     98.28 o 
   2   7  31      125.60       87.62     56.70 o 
   3   7  31       34.82       27.08     75.74 o 
  -3   8  31      659.53      608.21     66.21 o 
  -2   8  31       95.59       79.00     56.83 o 
  -1   8  31      116.14       86.47     38.17 o 
   0   8  31        3.45      -53.85     37.97 o 
   1   8  31       36.48       29.90     38.29 o 
   2   8  31       82.50       83.57     51.81 o 
   3   8  31      642.70      620.02    104.40 o 
  -3   9  31       19.70       59.02     69.52 o 
  -2   9  31        1.16       13.93     55.13 o 
  -1   9  31     1064.85      948.98     86.10 o 
   0   9  31      296.47      355.32     49.57 o 
   1   9  31     1050.27     1154.97    135.23 o 
   2   9  31        3.61      -45.77     48.43 o 
   3   9  31       25.17       29.39     65.60 o 
  -2  10  31      465.57      453.01    131.89 o 
  -1  10  31       47.57       28.76     38.19 o 
   0  10  31        0.13       10.55     47.65 o 
   1  10  31       25.22       40.99     41.37 o 
   2  10  31      555.27      507.31     69.90 o 
  -2  11  31      135.32      -49.16    112.61 o 
  -1  11  31      273.41      192.85     43.77 o 
   0  11  31      781.37      745.71     72.96 o 
   1  11  31      301.94      306.22     50.94 o 
   2  11  31      129.43       77.13     57.41 o 
  -1  12  31      116.94       89.15     41.81 o 
   0  12  31        0.77      -58.62     42.48 o 
   1  12  31      139.88      149.37     47.91 o 
  -1  13  31      256.42      117.26    112.26 o 
   0  13  31      318.57      287.95     62.98 o 
   1  13  31      226.86      225.31     51.63 o 
   0   0  32     1388.60     1393.77     92.62 o 
   1   0  32      259.74      249.64     33.82 o 
   2   0  32      476.67      524.12    166.33 o 
   3   0  32       36.29       -0.26     65.31 o 
  -3   1  32      118.43      133.53     72.61 o 
  -2   1  32      386.31      485.18     82.62 o 
  -1   1  32      139.62      113.70     30.99 o 
   0   1  32       10.34       -9.62     29.08 o 
   1   1  32      153.05      137.81     35.08 o 
   2   1  32      517.72      519.77     83.42 o 
   3   1  32       83.84       64.89     69.64 o 
  -3   2  32       19.23       20.22     67.78 o 
  -2   2  32      101.57      165.63     67.61 o 
  -1   2  32      229.56      249.43     34.56 o 
   0   2  32     1015.25     1148.06     59.91 o 
   1   2  32      149.27      163.30     49.50 o 
   2   2  32       64.98       78.54     63.87 o 
   3   2  32       37.94       31.26     68.84 o 
  -3   3  32      223.15      217.65     78.40 o 
  -2   3  32      701.49      603.41     87.77 o 
  -1   3  32      437.28      420.84     38.90 o 
   0   3  32       63.37       67.91     31.38 o 
   1   3  32      449.33      458.32     43.78 o 
   2   3  32      606.62      688.86     92.11 o 
   3   3  32      244.12      288.47     81.90 o 
  -3   4  32      144.89      171.03     76.21 o 
  -2   4  32      178.15      193.95     56.67 o 
  -1   4  32      871.04      905.05     50.15 o 
   0   4  32      635.11      689.23     54.76 o 
   1   4  32      895.55      900.22     74.43 o 
   2   4  32      185.39      138.69     70.79 o 
   3   4  32      132.36      173.52     76.71 o 
  -3   5  32      370.15      538.98    112.20 o 
  -2   5  32      133.86       95.41     55.45 o 
  -1   5  32       76.60       27.68     32.55 o 
   0   5  32       24.52       28.10     36.91 o 
   1   5  32       80.94       59.07     37.45 o 
   2   5  32      165.49      107.25     73.76 o 
   3   5  32      278.93      177.09     85.35 o 
  -3   6  32        4.53       44.17     59.22 o 
  -2   6  32      115.50       56.43     83.60 o 
  -1   6  32      534.74      484.07     41.45 o 
   0   6  32      270.73      332.12     46.84 o 
   1   6  32      570.75      526.61     78.04 o 
   2   6  32       71.78        3.94     49.52 o 
   3   6  32        5.85       70.15     76.07 o 
  -3   7  32      402.28      410.20     72.04 o 
  -2   7  32       61.29       46.32     85.77 o 
  -1   7  32       79.96       43.32     35.28 o 
   0   7  32       34.32       25.31     39.29 o 
   1   7  32       77.24       80.71     61.72 o 
   2   7  32       72.43       34.84     56.66 o 
   3   7  32      429.76      377.68     97.68 o 
  -3   8  32        0.57      -27.54     57.75 o 
  -2   8  32      165.17      150.28     61.21 o 
  -1   8  32     1292.22     1157.04     93.99 o 
   0   8  32       88.19       22.75     39.96 o 
   1   8  32     1229.41     1194.17     93.60 o 
   2   8  32      140.62      120.11     75.72 o 
   3   8  32        0.10      -15.38     77.35 o 
  -2   9  32       95.63      -41.14     68.79 o 
  -1   9  32      166.05      149.63     42.42 o 
   0   9  32      244.07      292.17     49.42 o 
   1   9  32      226.45      333.03     49.73 o 
   2   9  32      108.12       11.91     53.07 o 
  -2  10  32       16.49     -138.14     69.07 o 
  -1  10  32     1013.40     1032.88     68.89 o 
   0  10  32      174.02      131.86     47.31 o 
   1  10  32      912.86      995.46    131.39 o 
   2  10  32        1.85      -34.69     53.16 o 
  -2  11  32      113.82      -94.99    111.98 o 
  -1  11  32      125.71       73.28     40.70 o 
   0  11  32      195.01      111.86     65.25 o 
   1  11  32       85.83       78.41     45.23 o 
   2  11  32       41.14      -28.24     56.04 o 
  -1  12  32      153.95      123.66     43.43 o 
   0  12  32      159.48      155.29     50.18 o 
   1  12  32      136.34      115.18     47.68 o 
   0  13  32       19.81      -13.25     46.39 o 
   1   0  33      812.97      770.26     54.04 o 
   2   0  33      709.59      681.96    149.23 o 
   3   0  33       15.59       89.98     71.57 o 
  -3   1  33      361.26      251.53     93.06 o 
  -2   1  33      547.47      449.49     82.87 o 
  -1   1  33      226.35      243.24     57.45 o 
   0   1  33      582.17      657.31     47.23 o 
   1   1  33      225.86      163.05     37.03 o 
   2   1  33      450.41      373.85     79.88 o 
   3   1  33      300.22      236.34    106.54 o 
  -3   2  33       85.78        2.33     68.45 o 
  -2   2  33     1114.51     1182.24    110.01 o 
  -1   2  33      301.45      220.88     35.01 o 
   0   2  33        1.31      -19.02     30.46 o 
   1   2  33      318.95      315.84     40.28 o 
   2   2  33     1111.26     1030.81    309.24 o 
   3   2  33       91.62       19.69    147.62 o 
  -3   3  33      352.90      298.35     80.14 o 
  -2   3  33      324.94      289.49     76.14 o 
  -1   3  33      253.62      236.50     50.72 o 
   0   3  33      710.36      762.43     57.30 o 
   1   3  33      317.54      303.00     50.50 o 
   2   3  33      428.66      422.93    130.53 o 
   3   3  33      295.70      293.18     83.60 o 
  -3   4  33       66.28        4.97     69.54 o 
  -2   4  33      229.92      224.67     58.97 o 
  -1   4  33      581.67      533.24     42.28 o 
   0   4  33      106.03       54.01     37.25 o 
   1   4  33      636.67      597.83     54.08 o 
   2   4  33      243.84      262.72     78.91 o 
   3   4  33       78.93       58.47     94.25 o 
  -3   5  33       33.11      186.55     78.25 o 
  -2   5  33      164.83      117.08     59.84 o 
  -1   5  33      234.10      193.91     35.47 o 
   0   5  33      561.71      571.86     54.31 o 
   1   5  33      323.02      296.42     44.76 o 
   2   5  33      195.71      127.11     54.07 o 
   3   5  33       44.73       68.77     77.79 o 
  -3   6  33      707.89      741.27    129.10 o 
  -2   6  33      117.15       94.51     55.47 o 
  -1   6  33       49.19       99.10     36.29 o 
   0   6  33      386.50      351.70     48.44 o 
   1   6  33       24.20       29.63     38.34 o 
   2   6  33      108.20       86.76     51.50 o 
   3   6  33      569.12      541.85    226.15 o 
  -3   7  33      164.59      235.17    138.45 o 
  -2   7  33      512.97      410.95    136.38 o 
  -1   7  33      240.63      302.76     47.34 o 
   0   7  33       12.98      -42.50     37.28 o 
   1   7  33      182.79      165.54     44.04 o 
   2   7  33      552.64      493.46     66.46 o 
   3   7  33      169.14      257.10     88.78 o 
  -2   8  33       48.83       18.49     59.44 o 
  -1   8  33      759.81      792.48     79.65 o 
   0   8  33       93.29       31.89     41.48 o 
   1   8  33      708.18      811.76    108.97 o 
   2   8  33       56.94       77.35     54.76 o 
  -2   9  33       92.62       38.53     73.99 o 
  -1   9  33      222.20      107.37     42.35 o 
   0   9  33       16.10      -66.90     38.94 o 
   1   9  33      187.33      146.99     45.66 o 
   2   9  33      122.91       83.86     57.64 o 
  -2  10  33       41.24       42.95     75.50 o 
  -1  10  33      135.70       66.35     41.42 o 
   0  10  33      217.38      220.19     57.43 o 
   1  10  33      125.19      130.39     46.03 o 
   2  10  33       20.70       39.65     57.21 o 
  -1  11  33       16.98       -7.09     39.12 o 
   0  11  33      136.80       61.58     45.41 o 
   1  11  33       40.89       26.07     45.11 o 
  -1  12  33       35.76      -35.58     60.76 o 
   0  12  33      291.80      273.63     53.59 o 
   1  12  33       20.66      -15.98     45.16 o 
   0   0  34      226.86      226.60     53.96 o 
   1   0  34      611.04      593.88     85.76 o 
   2   0  34      109.54      105.86     70.47 o 
   3   0  34     1194.87     1158.53    357.15 o 
  -3   1  34       98.05       88.89     73.73 o 
  -2   1  34      147.87      208.01    134.90 o 
  -1   1  34      549.38      459.33     41.01 o 
   0   1  34       92.58       60.97     33.20 o 
   1   1  34      463.98      462.96     48.48 o 
   2   1  34      135.50      117.10     71.48 o 
   3   1  34      115.77       75.71     75.60 o 
  -3   2  34      103.51      110.57     75.69 o 
  -2   2  34       40.27       20.35     65.10 o 
  -1   2  34       89.66       69.93     31.81 o 
   0   2  34      150.68      156.06     36.44 o 
   1   2  34       47.29       17.61     42.86 o 
   2   2  34       56.64       11.72     65.22 o 
   3   2  34       65.76       -8.74     70.68 o 
  -3   3  34      140.21      189.40     77.44 o 
  -2   3  34       33.57        0.97     67.10 o 
  -1   3  34      374.74      350.29     39.18 o 
   0   3  34      154.48      172.07     41.40 o 
   1   3  34      457.15      424.53     48.01 o 
   2   3  34       84.57       -3.48     73.42 o 
   3   3  34      136.20      208.32     82.10 o 
  -3   4  34      445.05      413.83     89.05 o 
  -2   4  34       82.55       19.63     64.42 o 
  -1   4  34      202.45      160.81     37.10 o 
   0   4  34      409.20      386.07     48.25 o 
   1   4  34      212.05      211.54     42.91 o 
   2   4  34       93.37      121.65     52.21 o 
   3   4  34      447.97      443.00     94.26 o 
  -3   5  34      138.19      223.67     79.72 o 
  -2   5  34      136.65       56.80     56.22 o 
  -1   5  34       72.25       43.77     33.82 o 
   0   5  34      526.75      603.88     89.74 o 
   1   5  34       53.33       59.03     38.90 o 
   2   5  34      192.73      209.97     57.72 o 
   3   5  34      203.08      190.58    145.90 o 
  -3   6  34       11.23       -4.71     71.61 o 
  -2   6  34      431.94      341.35     66.08 o 
  -1   6  34      340.94      282.94     49.73 o 
   0   6  34       17.02       73.94     40.85 o 
   1   6  34      286.79      359.39     49.22 o 
   2   6  34      354.39      316.74     61.30 o 
   3   6  34       28.99       44.98     80.94 o 
  -2   7  34      123.91      120.13     59.66 o 
  -1   7  34      217.61      136.35     42.38 o 
   0   7  34      979.38      801.46     64.29 o 
   1   7  34      206.81      157.42     45.51 o 
   2   7  34      115.02       83.57     56.16 o 
  -2   8  34      233.51       56.36    126.90 o 
  -1   8  34      376.51      466.74     52.92 o 
   0   8  34      238.50      191.42     49.54 o 
   1   8  34      352.68      329.73     50.91 o 
   2   8  34      337.36      300.13     90.75 o 
  -2   9  34       24.20        7.14     73.35 o 
  -1   9  34       18.60       13.32     45.91 o 
   0   9  34      319.54      320.73     52.06 o 
   1   9  34       35.67       34.81     43.26 o 
   2   9  34       68.62       47.81     57.51 o 
  -1  10  34       72.06       26.07     41.52 o 
   0  10  34       31.78      -42.26     42.18 o 
   1  10  34       89.42       21.33     45.21 o 
  -1  11  34       97.85       10.62     40.18 o 
   0  11  34      817.00      798.80     67.47 o 
   1  11  34       77.43      -18.52     63.51 o 
   1   0  35      459.23      474.54     50.61 o 
   2   0  35      894.96      809.10    124.81 o 
   3   0  35        8.37      108.20     74.76 o 
  -3   1  35      220.76      194.15     80.18 o 
  -2   1  35        0.82       -0.53     83.58 o 
  -1   1  35      121.84       90.80     39.29 o 
   0   1  35      415.61      425.75     44.32 o 
   1   1  35      155.82      162.82     41.91 o 
   2   1  35        5.69      -27.44     67.19 o 
   3   1  35      202.56       70.93     76.66 o 
  -3   2  35       10.07      -33.08     95.84 o 
  -2   2  35       33.18       94.31     68.61 o 
  -1   2  35      489.54      546.47     46.77 o 
   0   2  35      189.76      170.21     41.91 o 
   1   2  35      510.21      469.05     51.12 o 
   2   2  35       72.90       97.07    103.88 o 
   3   2  35        4.13       37.54     74.69 o 
  -3   3  35       83.28       49.06     76.92 o 
  -2   3  35      282.73      347.16     95.65 o 
  -1   3  35        7.32       27.34     33.94 o 
   0   3  35       20.08        2.26     38.02 o 
   1   3  35       31.53       26.91     39.20 o 
   2   3  35      254.23      331.31    117.13 o 
   3   3  35       53.53      -64.93     73.04 o 
  -3   4  35      222.86      235.52     83.29 o 
  -2   4  35      231.99      230.67     78.55 o 
  -1   4  35       94.09       61.56     35.41 o 
   0   4  35      503.82      546.94     55.23 o 
   1   4  35       68.87       36.02     39.34 o 
   2   4  35      175.03      171.50    104.22 o 
   3   4  35      243.27      284.74     87.74 o 
  -2   5  35      339.31      346.74     84.74 o 
  -1   5  35      379.83      378.87     48.78 o 
   0   5  35       23.62       47.90     40.39 o 
   1   5  35      340.86      355.26     49.62 o 
   2   5  35      313.65      266.68     61.60 o 
  -2   6  35      381.94      350.87     67.68 o 
  -1   6  35       79.53       14.19     38.53 o 
   0   6  35      852.99      862.13     65.72 o 
   1   6  35       48.71       43.99     41.04 o 
   2   6  35      403.76      393.53     68.08 o 
  -2   7  35      221.68      106.13     60.21 o 
  -1   7  35       63.60       15.39     39.74 o 
   0   7  35       62.41       63.57     44.23 o 
   1   7  35       42.24      -13.79     40.71 o 
   2   7  35      289.33      198.21     63.81 o 
  -2   8  35      234.21      200.59     80.33 o 
  -1   8  35       69.66       17.35     41.58 o 
   0   8  35     1064.37     1126.00    190.20 o 
   1   8  35       94.46       11.39     42.07 o 
   2   8  35      156.49       78.90     59.02 o 
  -1   9  35        8.11      -42.62     40.67 o 
   0   9  35      251.26      249.28     51.67 o 
   1   9  35        8.82      -15.17     43.27 o 
  -1  10  35      115.84       62.60     43.80 o 
   0  10  35      728.25      784.59     67.14 o 
   1  10  35       98.48      136.35     48.48 o 
   0  11  35        2.61       87.92     47.84 o 
   0   0  36       14.66      -37.22     46.87 o 
   1   0  36      352.37      285.53     57.67 o 
   2   0  36        1.46       35.82     99.24 o 
   3   0  36      641.06      637.50    101.34 o 
  -3   1  36       88.03       22.94     75.14 o 
  -2   1  36       39.16      109.43     74.66 o 
  -1   1  36      945.96     1008.64    130.08 o 
   0   1  36       16.75      -19.79     32.91 o 
   1   1  36      894.18      894.88     64.33 o 
   2   1  36       29.29       17.75     71.65 o 
   3   1  36       90.54      144.07     81.48 o 
  -2   2  36      221.84      128.91     77.20 o 
  -1   2  36      314.99      245.89     45.33 o 
   0   2  36        5.58       10.42     38.28 o 
   1   2  36      342.98      346.18     48.19 o 
   2   2  36      203.94      160.56     56.03 o 
  -2   3  36       82.51       80.60     72.67 o 
  -1   3  36      463.07      487.39     46.81 o 
   0   3  36       74.97       47.68     40.02 o 
   1   3  36      422.83      391.63     50.69 o 
   2   3  36       85.45       76.71     53.96 o 
  -2   4  36      276.97      243.57     80.99 o 
  -1   4  36      418.42      395.82     44.95 o 
   0   4  36       28.64      -67.64     38.31 o 
   1   4  36      423.27      325.69     69.67 o 
   2   4  36      249.27      233.07     67.48 o 
  -2   5  36      107.53       32.50     70.91 o 
  -1   5  36      476.17      420.41     76.98 o 
   0   5  36      374.60      350.67     50.72 o 
   1   5  36      469.57      413.16     98.79 o 
   2   5  36      177.01       96.49     61.37 o 
  -2   6  36      600.41      444.32     73.23 o 
  -1   6  36       95.30       69.71     40.98 o 
   0   6  36        0.08        7.25     40.92 o 
   1   6  36       74.40       62.58     43.19 o 
   2   6  36      671.12      654.78     74.76 o 
  -2   7  36       51.74       46.23     76.50 o 
  -1   7  36       75.25       77.77     41.98 o 
   0   7  36      378.12      409.72     55.94 o 
   1   7  36       77.28       46.37     43.30 o 
   2   7  36       22.84      -40.11     54.32 o 
  -1   8  36       17.54      -52.37     51.55 o 
   0   8  36        8.58       16.08     44.53 o 
   1   8  36       18.09      -17.76     43.93 o 
  -1   9  36        9.26      -79.24     39.62 o 
   0   9  36       46.46       -6.89     45.25 o 
   1   9  36        1.61      -56.96     43.85 o 
   0  10  36        6.84      -18.26     45.30 o 
   1   0  37      381.55      407.00     49.96 o 
   2   0  37       12.15      -14.09     71.10 o 
  -2   1  37       16.85       25.68     71.11 o 
  -1   1  37      182.61      160.05     43.43 o 
   0   1  37      117.06       67.05     41.16 o 
   1   1  37      118.61      143.30     42.94 o 
   2   1  37       19.50      -79.65     48.70 o 
  -2   2  37      160.29      128.00     77.27 o 
  -1   2  37      263.67      292.57     49.51 o 
   0   2  37      405.51      470.23     52.69 o 
   1   2  37      268.10      249.48     51.41 o 
   2   2  37      201.29      131.56     56.87 o 
  -2   3  37       94.30       -4.96     71.70 o 
  -1   3  37      105.07      103.72     38.34 o 
   0   3  37       58.28       23.87     41.03 o 
   1   3  37      142.38       71.64     42.87 o 
   2   3  37      162.15      158.05     68.15 o 
  -2   4  37      286.37      187.41     79.65 o 
  -1   4  37      260.31      246.02     46.95 o 
   0   4  37      233.86      246.32     47.18 o 
   1   4  37      265.08      246.60     48.14 o 
   2   4  37      234.03      228.38     62.55 o 
  -2   5  37      531.66      368.22     87.41 o 
  -1   5  37       93.05      131.50     42.96 o 
   0   5  37       29.77      -41.60     40.42 o 
   1   5  37      144.17      163.23     45.89 o 
   2   5  37      410.17      359.29     67.13 o 
  -2   6  37      166.24      197.84     80.04 o 
  -1   6  37       34.20       35.52     41.01 o 
   0   6  37     1116.64     1078.65     74.09 o 
   1   6  37       57.52       76.70     44.30 o 
   2   6  37      254.17      380.82     68.61 o 
  -1   7  37       34.50       14.43     42.34 o 
   0   7  37      154.52       72.17     46.18 o 
   1   7  37       16.23       -9.83     43.16 o 
  -1   8  37       62.22       42.09     42.54 o 
   0   8  37      587.01      636.79     63.16 o 
   1   8  37       55.63       38.91     49.02 o 
   0   9  37        0.28      -67.02     43.43 o 
   0   0  38       41.31       26.59     76.53 o 
   1   0  38       25.65      -44.43     38.75 o 
   2   0  38       32.69      122.85     55.51 o 
  -2   1  38       82.63       68.02     54.24 o 
  -1   1  38      233.99      225.44     57.11 o 
   0   1  38      177.89      105.45     43.74 o 
   1   1  38      229.53      233.74     47.69 o 
   2   1  38      112.74      111.84     56.96 o 
  -2   2  38      130.98      133.86     56.64 o 
  -1   2  38      269.03      283.09     47.97 o 
   0   2  38      183.90      172.18     45.47 o 
   1   2  38      231.73      245.14     61.27 o 
   2   2  38      156.90       21.00     53.95 o 
  -2   3  38       74.57       57.21     74.30 o 
  -1   3  38      279.31      315.44     57.88 o 
   0   3  38       88.19       79.51     43.64 o 
   1   3  38      363.00      286.30     49.36 o 
   2   3  38       47.30       44.58     55.90 o 
  -2   4  38      127.06       76.69     83.92 o 
  -1   4  38       91.01       82.07     42.88 o 
   0   4  38       32.70      -35.33     40.95 o 
   1   4  38      140.80      102.49     45.32 o 
   2   4  38      207.29      213.07     62.87 o 
  -1   5  38      193.10       72.92     43.46 o 
   0   5  38      426.81      453.48     55.94 o 
   1   5  38      184.94      209.88     49.08 o 
  -1   6  38      309.79      266.11     53.24 o 
   0   6  38       56.86       59.78     46.53 o 
   1   6  38      313.18      295.97     51.47 o 
  -1   7  38      216.36      181.72     48.74 o 
   0   7  38      407.18      360.42     61.20 o 
   1   7  38      166.53       97.42     47.37 o 
   0   8  38       21.23      -70.56     43.83 o 
   1   0  39        9.81       -9.27     45.00 o 
   2   0  39      535.56      520.81     82.90 o 
  -2   1  39      159.28      149.28     85.57 o 
  -1   1  39       79.25      110.78     44.22 o 
   0   1  39      434.72      365.00     51.78 o 
   1   1  39       73.80       -8.61     41.49 o 
   2   1  39      156.94      184.29     61.13 o 
  -1   2  39      301.38      281.24     49.81 o 
   0   2  39       30.86       29.31     53.70 o 
   1   2  39      280.90      293.05     57.27 o 
  -1   3  39      132.61      117.83     49.80 o 
   0   3  39      496.84      462.92     55.14 o 
   1   3  39       70.12       -1.40     43.21 o 
  -1   4  39      122.07       90.99     44.68 o 
   0   4  39      158.82      183.31     47.48 o 
   1   4  39      117.11       56.69     49.47 o 
  -1   5  39      153.72      180.71     46.60 o 
   0   5  39        6.22      -29.03     43.07 o 
   1   5  39       95.48       53.98     46.76 o 
  -1   6  39       62.10      -20.87     42.30 o 
   0   6  39      217.92      232.16     52.82 o 
   1   6  39       90.39       19.60     45.82 o 
   0   0  40      399.63      297.76     81.71 o 
   1   0  40      221.83      169.74     47.21 o 
  -1   1  40       78.50       26.98     50.15 o 
   0   1  40       32.31      102.20     50.97 o 
   1   1  40       93.42       46.24     43.70 o 
  -1   2  40       44.46       24.84    105.42 o 
   0   2  40      450.92      409.28     54.71 o 
   1   2  40       59.13       23.45     43.72 o 
  -1   3  40      104.66       40.76     49.57 o 
   0   3  40       12.64       16.63     43.91 o 
   1   3  40       73.24       67.39     45.53 o 
  -1   4  40      347.58      201.11     76.01 o 
   0   4  40      285.85      290.21     64.99 o 
   1   4  40      411.80      306.77     53.66 o 
   0   5  40      153.49      136.29     48.88 o 
   0   1  41      385.14      373.65     67.56 o 
   0   2  41      118.83      119.83     47.95 o 
                                                 
